# Supplementary material for: Bioinformatics Analysis of Genes Associated with Autophagy and Metabolic Reprogramming in Atrial Fibrillation
Source: J Cardiovasc Dev Dis. 2026 Feb 8;13(2):82. doi: 10.3390/jcdd13020082 (PMC12942172; doi:10.3390/jcdd13020082)
Supplement: Supplementary file 1 [file jcdd-13-00082-s001.zip]

Archive with 3 entries (3 files):
- Supplementary Datasheets.xlsx
- Supplemetal_Figures.pdf
- Supplemtal Tables.pdf
