# Supplementary material for: Bioinformatics Analysis of Genes Associated with Autophagy and Metabolic Reprogramming in Atrial Fibrillation
Source: J Cardiovasc Dev Dis. 2026 Feb 8;13(2):82. doi: 10.3390/jcdd13020082 (PMC12942172; doi:10.3390/jcdd13020082)
Supplement: Supplementary file 1 [file jcdd-13-00082-s001.zip › Supplementary Datasheets.xlsx]

## Sheet: S1.ARGs-7327
ARGs
VMA21
ATG16L1
ATG5
ULK1
BECN1
AMBRA1
ATG4B
ATG12
ATG7
ATG14
ATG3
ATG9A
ATG13
ATG4A
ATG4D
ATG4C
ATG10
ATG9B
EPG5
SQSTM1
ATG2B
ULK2
DRAM1
ATG16L2
ATG2A
MAP1LC3B
DRAM2
ATG101
MTOR
MAP1LC3A
RUBCNL
SOGA1
RUBCN
NBR1
LAMP2
PIK3C3
ELAPOR1
EI24
MAP1LC3C
DEPP1
GABARAP
BCL2
RB1CC1
GABARAPL2
GABARAPL1
FYCO1
ELAPOR2
HMGB1
PIK3R4
UVRAG
TFEB
C9orf72
WIPI1
OPTN
WIPI2
VCP
TP53
VMP1
TBK1
TECPR2
PRKAA1
UBQLN2
SIRT1
PRKN
SH3GLB1
WDFY3
CALCOCO2
AKT1
FOXO3
PRKAA2
HDAC6
KEAP1
IRGM
BECN2
NFE2L2
TP53INP1
WDR45
UBQLN1
PINK1
TP53INP2
CISD2
GSK3B
BNIP3
WDR41
NRBF2
LRRK2
RPTOR
HSPA8
TARDBP
DAPK1
SNCA
PARK7
UBC
GAA
HSP90AA1
FUS
UBQLN4
ZKSCAN3
MTMR14
MFN2
TMEM59
CASP3
LAMP1
SMCR8
TUFM
CHMP2B
ULK3
TECPR1
SIRT2
USP10
BCL2L1
TBC1D5
SOD1
STING1
STX17
RAB7A
MAPK8
HIF1A
NOD2
MAPK14
STK11
RAB8A
STAT3
FOXK1
ENDOG
MTM1
ATP13A2
TRIM5
PFN1
MAP1LC3B2
HTT
CTSD
MAPK1
HNRNPA1
DAP
EVA1A
WDR45B
USP13
TRAPPC4
NUPR1
FLCN
XBP1
MCL1
DNM1L
TSC2
DAPK3
FOXO1
CASP8
SNX14
RAB39B
BAG3
PTEN
TMEM208
PARP1
VAPB
TBC1D14
RAB5A
EGFR
TRAF6
ATXN3
TRIM21
IFNG
KAT5
PIK3CB
MATR3
BAX
TRIM17
LGALS8
RNASEL
HSPA5
WDR47
IL6
PIK3CA
TNF
ATXN2
RIPK1
TMEM74
MAPK15
CCDC115
TMEM199
CDKN2A
SRC
ATP12A
PRKAB1
PPARGC1A
MAPT
MLST8
KRAS
BNIP3L
MYC
GSK3A
IL1B
MEFV
CTSB
USP36
CCNF
TRIM16
LGALS3
VDAC1
SNAP29
DCTN1
ATM
PHF23
NLRP3
RPS6KB1
TGFB1
SRPK3
ABL1
TMEM41B
UNC45B
HDAC10
RPS27A
RAB33B
VAMP8
DHRSX
PHB2
HSF1
MCOLN1
ACBD5
PIK3R2
TOLLIP
CASP9
NFKB1
RRAGA
TAX1BP1
IFI16
FIG4
EIF2AK3
CHCHD10
TMEM39A
BRAF
BOK
CYCS
BCL2L11
BAD
WAC
RETREG1
IL23R
CXCR4
IL10RA
DAPK2
GFAP
RAB1A
TREM2
SH3BP4
PICALM
DIRAS3
TIGAR
PKM
VPS39
NEDD4L
TSC1
EPHA4
BIRC5
TBC1D17
CDKN1A
APP
LRSAM1
NLRX1
GLE1
WDR6
HSPB1
S100A8
CAV1
PON2
GLT8D1
RNF166
ANXA11
ANG
ATF6
IGF1
VPS18
VPS33A
WASHC1
MTMR3
FUNDC1
LEP
MDM2
ERN1
ACER2
TRIM13
CLN3
APOE
DCN
NEK1
AIFM1
FOXK2
JUN
TOMM20
DDIT3
PRKAG1
ITPR1
SIRT6
PSEN1
ATF4
S100A9
TRIM32
BNIP1
TMEM150B
TRIM23
BSN
ZFYVE1
FNBP1L
NEFH
UNC13A
VIM
RAB23
GAPDH
HRAS
INS
TRIM65
VPS41
BCAS3
FAS
YWHAZ
UBB
DEPTOR
TXN
RAB12
SUPT20H
PIK3CG
RAB33A
CFLAR
RNF185
LMNA
TLR4
FNIP1
HSP90AB1
CLTC
IKBKB
PPP1R15A
YAP1
HDAC1
TNFAIP3
TNFRSF10B
JMY
CLEC16A
TUBA4A
HMOX1
MFN1
UBE2N
OPA1
STUB1
TNFSF10
CTNNB1
RAB1B
WDFY4
YWHAE
ABCE1
TRAF2
YWHAQ
PON1
VPS13A
CFTR
CSNK2A2
CD44
RAB18
DYNC1H1
XIAP
PIM2
E2F1
CPTP
DAO
EIF2S1
EIF4G2
VPS16
BBC3
RHEB
MAPK3
STK4
RIPK2
TFRC
RB1
EIF2AK4
NPC1
TPCN2
MTMR8
EIF4EBP1
FNIP2
CSNK2A1
MCOLN3
RAB11A
PRKAG2
NLRP1
YWHAB
EEF1A1
PTPN22
ITGB4
RRAGB
PIK3R1
PRKDC
TUBA1B
PAWR
ATP2A2
CASP7
TM9SF1
RAB21
CDKN1B
CHMP4B
YWHAG
RAB39A
ISG15
RAF1
PDCD6IP
TIA1
DENND3
CFAP410
SMAD3
RELA
TLK2
RASIP1
TMBIM6
KIF25
OGT
CGAS
FADD
CD5L
CDK5
DNM2
MTMR9
TGM2
CHMP2A
PSMC4
IL10
ELAVL1
TOMM40
ITGB1
CEBPB
AKT1S1
CAMKK2
RNF186
ERBB4
PON3
PRPH
TAF15
DYNLL1
EPAS1
SIRT3
PMAIP1
RNF41
SGPP1
RNF5
EIF2AK2
MTDH
MAP1S
CXCL8
GRAMD1A
CLU
UCHL1
SEC16A
CANX
MAGEA6
SYT11
SYNPO2
TTR
CASP1
IRF3
TRAPPC8
NOD1
HTRA2
NPRL2
EPHB2
INSR
SIGMAR1
BAK1
RACK1
MET
MAP1B
PIK3C2A
RAB24
DEPDC5
PPP1CA
HSPA4
PDCD4
GBA
ERBB2
VPS35
YY1
SMAD4
LRRC25
MAP3K5
IL4
UBE3C
BIRC2
BANF1
SESN2
VEGFA
TUBB4B
BIRC6
SNX30
RAB35
RRAGD
HK2
BIK
BCAP31
RAB5C
OFD1
NEDD4
RAB9A
IRF1
PPP2CA
ARG2
MYCBP2
S100A4
PHAF1
EIF5
ARFIP2
USP14
IFT88
HSP90B1
AGER
VPS11
ITGB3
CCAR2
TSG101
RIPK3
TMPO
VAPA
MAP2K1
TRIM50
ACTB
TUBB3
COPB1
CUL3
NLRP6
LAMTOR1
SPTLC1
AR
PLEKHM2
CTSL
FBXW7
RSL1D1
DNAJB1
SNX4
PEX5
AURKA
MAPK9
VPS29
ANXA5
SPTAN1
WDR24
PRKAB2
SCOC
EEF2K
PPARG
RAB8B
RNF213
PABPC1
NR4A1
P4HB
FIS1
OLR1
GPR137B
GPR137
GOPC
EP300
MAP3K7
RMC1
PLIN3
SIK2
TUBA1A
FBXO7
CCT3
TUBB
PIP4K2A
GOLGA2
TLR2
ATP6V1A
CRY1
HMGA1
STX5
AP2M1
MAVS
KDM4B
SIDT2
ROCK1
RRAGC
BMF
VPS51
MOAP1
BID
APAF1
PGAM5
CDK1
TAB2
RAB26
UBE2V1
XPO1
VPS13D
LDHA
DCP2
IGF1R
TANK
DYNLL2
HSPA9
RAB2A
LGALS1
PIKFYVE
ZRANB1
ITGA5
ANXA7
LMNB1
PLIN2
UBA52
SND1
SBF2
MAGEA3
IGF2R
DICER1
TRIM22
NOTCH1
HSPB8
PI4KB
NPM1
LRPPRC
CTSA
DCAF12
NOP56
FUNDC2
DAXX
IKBKE
CD4
DNAJA3
STK3
FBP1
TUBB6
IL17A
LAMP3
PSMC2
RBX1
IL6R
RAB38
USP30
PDPK1
MMP14
MFF
RAB14
APEX1
PLK1
RAB13
PGK1
HNRNPA3
PEA15
PLEKHF1
CSNK2B
UTRN
YWHAH
COPZ1
PSMD4
ZC3H12A
PSMD2
LAMTOR3
TMED10
TOMM22
TNFRSF1A
FBXL2
RAN
ITGA3
PSIP1
NCOA4
EPHA3
PFKP
PSMC5
TP53BP2
CCT8
IFNB1
HDAC4
TUBA1C
COL1A1
WWOX
CHUK
AKT2
PRNP
MLKL
STRIP1
NSF
FLNA
PHGDH
EEF2
CKAP4
CAPNS1
SPARC
EPHB3
SUMO1
PCNA
NDRG1
XRCC5
JAK1
IFNL2
PRKCI
TRADD
CSNK1A1
CHEK1
KAT8
TSPO
TEX264
BCL2L2
TLR3
BCL2L10
RAB6B
STBD1
RAC1
CCT2
GART
DDX6
ESR2
TRAF3
SMAD2
NIPSNAP1
NAPA
SREBF1
TNPO1
G3BP1
HNRNPU
KLHL22
SPP1
BMI1
AVEN
CDC37
TUBB2A
GJA1
IL24
DYNC1I1
RAB6A
PIR
PRODH
PHB1
NRAS
PTRH2
NAMPT
SCFD1
EPRS1
ATP5F1A
U2AF1
TFE3
MT2A
TCP1
SHH
CHMP3
ING1
HAX1
ATP1A1
RNF2
RPS3
STAT1
SERPINA1
PSMA6
EPM2A
NIPSNAP2
ACE2
LARS1
RAB4A
CHMP6
TP73
ZMPSTE24
UBE2D3
ANXA1
EZH2
SPG11
MYH9
HLA-DQA1
MBP
GLS
ATP6AP2
IAPP
HNRNPM
TAB3
ESR1
PPARA
HERC1
EIF4G1
TBC1D25
IARS1
HGF
TLR9
KPNA2
PTGS2
PSMD3
PCM1
PSMC6
BST2
ANXA2
GRN
DDX5
HLA-DRB5
ACLY
VPS13C
HDAC9
RMDN3
SGPL1
BIRC3
ITGAV
SKP2
IMMT
TRAPPC5
PAK1
CUL4B
VPS4A
HNRNPA2B1
PLEKHM1
MARS1
RGS19
CHMP7
CHMP4C
HLA-DQB1
PLEKHG5
HSD17B12
MAP2K3
SLK
EPHA2
FN1
GSN
CCT4
UPF1
ACACA
SNRNP70
HSPD1
HNRNPH1
RAB5B
LAMTOR2
RICTOR
NR1H4
HIPK2
YBX1
TBKBP1
HSPA1A
CCT7
CHMP4A
CASP14
NTRK1
GLG1
SIRT5
ATXN7
HLA-DPB1
HLA-DPA1
HLA-DQB2
HLA-DQA2
DAPL1
SOGA3
FOXM1
UBE2D2
TMEM106B
SPHK1
PRKAG3
LBR
RPL4
DDB1
TRAPPC1
ITGAM
LDHB
MALT1
TRAF4
GLUD1
TRIB3
DIABLO
CCR5
PSMC1
UBTF
CREB1
ITPR3
FKBP8
TERT
SOD2
SEC24C
UBA1
EMD
COPA
CCL2
CASP2
CCND1
RARS1
PROM1
RAP1A
RUVBL2
CD84
PRKCD
SLC2A1
MT3
LMNB2
NDRG2
ITGB2
TRIM6
DDIT4
UFL1
RPL23A
IGFBP3
BCL10
DDOST
SLC25A3
MGMT
MTMR4
XRCC6
NGF
XDH
MECP2
KRT18
DVL2
HLA-DRB4
TRPM2
PIK3CD
EPHB4
SERPINE1
RAB27A
EPHA7
CASP4
ADAM12
DFFA
DIDO1
RAB25
H2BC3
CTSS
TRIM8
CHMP5
IL13
PSAP
KL
PSMC3
SDCBP
ALDH2
ATP5F1B
SMURF1
SKP1
PIK3R3
DDX17
DHX9
AIM2
HSPA1B
PTPN11
IL2RA
MAPK10
BIRC7
SNAP23
ACIN1
BSG
TIAL1
RPS2
PRPF8
CUL4A
SOX2
IKBKG
ENSG00000284820
HNRNPH2
GZMB
IL6ST
FLNC
CD40LG
C1QBP
MMP9
VHL
PDK1
GRB2
TBC1D15
CALR
IGFBP5
FERMT2
URI1
PML
HNRNPK
RPS4X
AZI2
SLC2A3
TTC5
SPATA33
MLLT11
CYC1
NCL
DNMT1
SEC23A
MYO6
CHEK2
SFPQ
RPN2
SETD2
PFKFB3
RPS23
SLC3A2
BCL2A1
RASSF5
KLF4
NEFM
KDM4A
NLRP4
POLRMT
CCT6A
AHR
TRPM7
SVIP
RAB32
CCPG1
FTH1
SLC37A4
KDM1A
EPHA1
TNFSF11
COL10A1
RAB10
IL15
ADIPOQ
HADHA
EIF4A3
CACYBP
ALS2
SP1
PSEN2
EIF5A
KPNB1
FTL
TPM2
MUL1
RPA2
EWSR1
RPLP2
PI4K2A
RPL7A
PPP1R13L
WDR26
EHMT2
DNAJA1
PIM1
FASLG
RAB30
DDX58
NFKBIA
CRYAB
BACE1
RTN4
PTBP1
MAP2
GYS1
LEPR
ORMDL3
SNX7
RUFY4
CAD
ADAR
RCAN1
BRD4
SGK1
VTI1B
EIF4E
DDX3X
PCBP1
WARS1
NGFR
CSF1
TJP1
PCLAF
HACD3
FGF1
NQO1
THBS1
RAB41
INA
SLC25A13
IPO5
FLT3
LGALS9
TOMM70
SEC24B
PKD2
USP9X
SPRED2
FKBP4
RPS16
SCD
TP63
SLC1A3
ATP1B1
PDIA6
CAND1
CREBBP
NUP93
RPLP0
GNL3
MYO1C
ATL3
SIRT7
PELO
UBXN6
RCN2
ITGA2
TRAPPC6B
PSMA1
CLINT1
SEC23B
TGFBR2
TMEM192
PLAC8
SLC33A1
MTHFD1
GBF1
RPS3A
PDE4A
AP2A1
RAB11B
SETX
AURKB
BAG1
SLC25A6
RABGAP1
PTPA
MBNL1
OSBPL8
UBE2D1
MYBBP1A
PRRC2C
MON1A
GMPS
PTK2
BRCA1
PSMD11
GARS1
ILK
RALB
RNF216
HGS
GNAI3
FMR1
RUVBL1
RBMX
VAMP7
TUBA8
TUBB4A
IMPDH2
CCDC47
PPP2R1A
NOS2
TNFAIP8L1
DPYSL2
DDX1
PELP1
DDX39A
LRRC59
KRT8
APOB
PRDX2
CCT5
ATP6V1G1
PYCARD
LETM1
GDI2
TRIM14
TRIO
SAFB
FBXO32
TIMD4
RPS6
VPS26A
AP2B1
H2AX
GCN1
FZD5
RPL3
RPS28
TRAPPC11
CNOT4
KAT2B
CCNY
MPP2
LMAN1
PTPN2
FASN
AGO2
PPIA
CHMP1A
USP33
TGFBRAP1
TRAPPC2
CCNB1
EGR1
RPS9
ELOB
ADRM1
JAK2
RTN3
TRPV1
NEDD8
STMN1
RPN1
SSBP1
FBXL3
SERPINB5
AKT3
ZFAND1
CAPN1
GFPT1
RPS19
RPS7
IFI27
ESYT1
RPL13A
MAP4
TBC1D7
EEF1A2
TXNIP
IFT20
RAD51
FAF1
SERPINF1
PABPC4
PRDX1
SEC62
ANXA6
CSTB
SMC3
FARSB
CSDE1
HLA-A
EFTUD2
DARS1
CASR
ILF3
CCZ1
ATP6V1B2
CDK6
COPB2
RPS17
LARP1
NEFL
RASSF1
PSMD12
TP53BP1
RHOT1
BAG2
PSMA4
QARS1
TICAM1
ACTN4
ERLIN1
SRSF3
ALKBH5
RBM8A
VPS45
CTTN
USP7
NEK9
NUP155
ARHGEF2
AKAP12
KHDRBS1
DYNC1LI1
PDIA3
EXOC8
VPS33B
RPA1
RPL8
EMC1
RPL6
CD47
MID2
MFSD8
AGPS
RTCB
TOP2B
MTCH2
PSMD13
ATP5PD
NKX2-3
CYLD
IMPA1
RPL18
CSE1L
CD274
RNF31
KDR
PLD1
CLDN1
XPOT
RAB3GAP2
RPL27
APOL1
MDH1
ITGA6
CBR1
PGD
NCOR1
MST1
NAT10
ASS1
SLC16A1
MRPS2
NOP53
ERCC6
SEC31A
RETREG3
STX7
EEF1G
NUP205
SLC7A5
VPS4B
SNAP25
PSMD10
ULK4
DUSP16
PRKACA
RRM2
MARCHF5
COL18A1
SSRP1
FXR2
BRIX1
STT3A
TECR
TMEM43
TRIM28
ERLIN2
ATP5F1C
FGFR2
ZFYVE26
ENPP1
GANAB
RPS14
EXOSC2
RPS11
MTMR6
RALBP1
MYH10
PSMA7
FLOT2
MYL6
LONP1
PRKAR1A
CDK16
MTCL1
BAG5
FEZ1
CIP2A
FAF2
C3
CFL1
GTPBP4
IRF5
MYD88
ALDH7A1
PCYT1A
FKBP5
CCNA2
MAP1A
H1-2
HGH1
MDH2
POU5F1
PIGT
IRS4
TMEM33
CTSK
RRBP1
EDEM1
ALDOA
KIF23
NDUFA10
FLOT1
MTHFD1L
TRAPPC12
PNO1
ATR
GSTP1
IGF2BP3
SRSF7
PCNT
CDH1
DDX54
MAP2K5
PIP5K1C
ING2
ACADM
NTF3
S100A6
CD68
IFI30
FLNB
SERPINH1
USP15
EEA1
SLC25A10
KDELR1
RPS27
RAB3GAP1
ILVBL
RPL37A
CSTF1
IGF2BP2
CAPN2
ABHD5
CLTA
TNFRSF1B
MSTN
PSMB5
USP11
GEMIN4
SYK
GOSR1
RABGAP1L
PEG3
HADHB
NAA10
RPS5
RRP12
GSR
RRM1
HEXA
FGF2
P3H3
FURIN
VPS37A
RAB17
ACTG1
ZC3HAV1
HCCS
HSPB6
USP19
PIN1
STX12
SOAT1
KPNA3
MAPRE1
CST3
ATN1
RPS15A
PDCD5
UHRF1
DNAJC7
PRKD1
ABL2
PPP1R12A
NAP1L1
FBXW5
CDK4
TPM1
DMXL2
TOP2A
LYN
MAT2A
PPP1CC
EIF3A
CBX3
RHOG
DDX55
CARS1
DST
CHERP
NCOA3
GOLM1
FBXO22
CPT1A
RPSA
PSMA5
EIF2B3
EIF4B
GPX4
AKR1B10
GDF15
CERS2
GATA4
TKT
UQCRC2
SRPK1
UQCRC1
TPX2
DEK
METTL3
DNAJC13
MLF2
RAB3D
TAGLN2
EXOC4
LMAN2
SURF4
DRD3
VDAC2
PSMA2
HMGN2
TBL2
WDR1
CD24
H3C1
SEC24D
IL7R
RARA
TBC1D2B
RPL13
SYNCRIP
DYNC1I2
TOMM5
VRK2
SLC25A12
BTRC
PHLPP2
CLPTM1
EIF5B
FTSJ3
CAMK2G
IRF8
HNRNPDL
VPS28
VPS37B
MVB12A
SNRNP200
VDAC3
RPL7
CALM1
MCM7
ACTR2
AKAP13
PPFIBP1
TNFAIP8
HDAC2
CERKL
CCAR1
CD36
IL37
GSDMD
NTF4
UCP2
AGK
STX6
CETN1
ARL13B
NSMAF
SPNS1
ACAT1
PTPN1
TOP1
IRS1
JMJD6
EIF3L
PGR
PLA2G4A
TLR7
PEBP1
TRIM27
DCAF17
PPP1CB
MTPAP
SERBP1
KLHL3
TOR1A
HNRNPUL1
CNR1
CASP6
TNFSF15
PIM3
XAF1
SLC1A5
PAICS
EEF1D
SMC4
SSR4
SLC38A2
HM13
RPL14
RPL17
SEC11A
WDR18
RPF2
ABCB1
STAU1
AFG3L2
GLI1
TAFAZZIN
MIF
TAPBP
PRMT5
PDIA2
SUPT16H
CALCOCO1
DYRK1B
VPS37C
UBA3
DNAJA2
LATS2
DAB2
AHNAK
TBC1D2
NCSTN
CLCN3
PCBP2
DACT1
RPL23
SAFB2
PEX3
SERPINA3
UCP3
TUBG1
PIP4K2B
SEC24A
TRAPPC3
FBLN5
LAMTOR4
HYOU1
PFAS
TRIP13
ACSL3
AP1M1
TMX1
SEPTIN9
EIF4G3
FBXL4
TPCN1
KDM3B
LITAF
DHX15
LUZP1
IL12B
PPP3CA
AHCY
HSPA2
RAI14
SPECC1
GDI1
SHOC2
PDGFA
CDC42
UBE2L3
HUWE1
PSMA3
BCR
SLC27A4
TFG
ABCD3
PCMT1
STAM
NSUN4
SFXN1
HNRNPAB
WHAMM
PXN
SREBF2
H3-7
KDM2B
SACM1L
USP8
CEP170
ADRB2
PLAU
CDC25B
IL10RB
LAMTOR5
SMARCB1
PHF5A
ALDH1A1
ALCAM
HIPK3
CNOT1
KHSRP
MLH1
MYOF
POLR2B
VANGL1
ERP44
PSMD1
MANF
NOP58
GAB1
UBA5
NCBP1
KIF5B
GFER
SLC25A1
KRT19
STIP1
TOM1
CD82
AGR2
TPM4
STOM
SUGT1
HBB
TUBB8
DYNC1LI2
PLK3
SEC22B
HCFC1
TTN
MIB1
TRRAP
IL23A
TRIM49
OAT
IFIH1
UBE2L6
PRPF19
SMC1A
SYP
FANCC
RPL5
HSD17B10
PEX13
PSMD6
ASCC3
SLC25A4
ERCC2
NF1
OGDH
ARF1
ASPH
RPL15
CUL2
HAVCR1
RPS24
HBS1L
COPG1
AARS1
URB2
NACC1
SEC61B
ATP6V1C1
RUSC2
KIT
TBC1D9
NR1D1
PCLO
ANKRD49
SIDT1
PJVK
ACTN1
TPT1
DSG2
IDO1
PIAS4
DYNLT1
ITGAL
TNFRSF10A
TNFRSF21
IL13RA1
TNFRSF10D
HTATIP2
UBAP1
CREG1
RAB31
VPS37D
PTPN6
PRKCE
CDK7
MKI67
VDR
ADSL
BAP1
MCM2
PARN
RPL19
MARS2
AATF
BANP
NAA15
POP1
TMEM30A
CAPRIN1
DHX37
PES1
ST13
WDR12
XAB2
AQR
NUDT21
NUP188
TSR2
DCAF13
WDR3
HARS1
NLE1
NOC4L
BUD23
KTN1
ECHS1
CUL5
SLC25A5
AMFR
BSCL2
CHAF1B
DNAJC3
RIF1
PTOV1
SNX17
TBC1D4
DSC1
CLEC4A
MITF
CTSZ
PLEC
NOX4
BCLAF1
PDIA4
HLA-C
GEMIN5
NUFIP2
GNAS
SMARCA4
NR1H2
ALDH18A1
ATP6V1E1
ATP6V0A1
SMCHD1
IGFBP2
HK1
CTNND1
GGPS1
USP24
PREP
MDC1
RBBP7
TET1
TM9SF2
ZFP36
ERMP1
VPS26B
TBC1D7-LOC100130357
ARHGDIA
HMGA2
STK38
LGALS3BP
HMGB2
HNRNPL
STT3B
CDK5RAP3
DERL1
RBCK1
STC2
PRF1
RPLP1
DNAJB2
RALA
ATP1B3
VAMP3
JUP
WNK1
EIF4A1
CD209
RHOB
KIDINS220
EIF1AX
OTUB1
DDX23
IFNA1
FGFR1
NOS3
MAP4K4
PRKCB
FAP
SNAI1
CLDN2
DDA1
NHLRC1
MPHOSPH8
RHOA
RPS13
PIGS
RPL28
SCAMP3
CXCL12
AGT
AXIN1
PCK2
WNT3A
NR2C2
TNIK
S100A11
STXBP3
IL33
ADAM9
ARG1
PLOD3
EIF2S3
SHMT2
PRKCSH
SCARB2
CUL1
S100A10
SPI1
ALDH9A1
SLC25A22
LAPTM4B
SRM
CLPTM1L
UNC45A
MRPL38
PGGT1B
FAM98A
MRTFA
NOL9
KLHDC10
NRBP2
RTRAF
TMEM160
MARCKS
HSPA6
JUNB
IDH2
ENO1
LTV1
RIMOC1
PLOD2
PNPO
CCDC88A
GPS1
PAQR3
ATP6AP1
STX8
DNAJC10
SMPD1
PVR
FBXW11
GIPC1
SLC25A11
SLC39A14
FBL
CAPZB
DDX47
HNRNPH3
RPS8
MT-CO2
SPCS2
WDR43
TUBB1
TUBB2B
RNASE1
TUBA3E
TUBA3C
TOMM7
TUBA3D
TUBAL3
MTERF3
TOMM6
PEDS1-UBE2V1
RPL10A
KLHL20
FKBP15
SNCAIP
RAD23A
GPSM1
ENG
RELB
BLZF1
CCN2
MYO1B
SPATS2L
MON1B
YTHDF2
PRKCA
PRCP
ATIC
ACP1
CPOX
SRI
KISS1
PLS3
PRDX4
RPL9
CAB39
GPX8
YEATS4
HEATR1
CAVIN1
H2AZ2
H2BC15
ATXN1
WRN
FSCN1
FSTL1
TRPC5
BMPR2
PDE3A
MAPKAPK3
GALNT2
TAP1
ETFA
NDUFV1
LATS1
FLII
GHRL
MCCC2
PSMD14
MRPL3
RPS26
ARF4
DHX30
RDH13
AP2A2
SRRM2
ZWINT
MRPL49
TIPRL
MISP
DCAF1
H4C1
ZNF787
WASHC2A
SEC63
TRAP1
LIMA1
RAB27B
RAB40C
SIVA1
RAB40A
ARL1
EPC1
NAPB
SLC43A3
PLAA
[truncated: 5,328 more rows]

## Sheet: S2.MRRGs-1424
MRGs
PKM
ACLY
SLC2A1
LDHA
FASN
SLC1A5
KRAS
SLC16A1
HIF1A
PDHA1
GOT2
PDHB
TP53
SHMT2
SLC16A4
SLC7A5
HK2
GLUD1
IDH2
GPI
PFKP
ALDOB
PPARGC1A
FOXK1
PYCR1
PFKL
RPIA
PGD
IDH3A
FAM210B
FH
CS
HMGCS2
SDHB
PGAM1
MYC
NFE2L2
G6PD
ENO1
HK1
PGK1
GAPDH
PSPH
CARM1
GLS2
ME1
TIGAR
MTOR
GLS
ACO2
GFPT1
PSAT1
DLAT
GOT1
PDHX
PAICS
PPAT
LDLR
DLD
HMGCR
DLST
MDH2
TKT
PYCR2
TALDO1
BCAT2
SOAT1
GART
BCKDHA
GPT
MDH1
SLC16A3
PGM3
HK3
RPE
SUCLG2
SLC43A1
UAP1
GNPNAT1
UCP2
TGFB1
GATA3
FOXK2
PDK4
TUG1
IDH1
PDK1
BRAF
PRKAA1
NOX4
PDCD1
SQSTM1
KPNA2
STK11
IMPDH2
DNMT1
SIRT1
SETD2
CEMIP
OGT
HSPA5
NF1
CD274
VEGFA
EIF2S1
METTL3
ATP5PD
FOXO3
IL17A
SIRT3
TLR3
IL10
TFAM
BSG
SCD
CD46
CYC1
LDHB
HACD3
ACOX1
MRPL12
SREBF1
TXNIP
DNM1L
ACSL1
SIRT2
ATF4
XBP1
EGFR
ATM
YY1
CTNNB1
SHMT1
PFKFB3
FLCN
WWTR1
PVR
DNA2
TIGIT
PPARG
PHGDH
CA9
ESRRA
IGF2BP1
PLK1
IL1B
IMPDH1
PRMT1
SLC2A3
SLC2A4
DDR1
HNRNPA2B1
NR1H2
TNFSF13B
CEBPB
SLC7A11
YBX1
ADGRB1
PRPF19
LAMTOR5
H4C1
ALK
NDUFS1
ESR1
PTEN
RELA
ADAM17
PARP1
YWHAE
USP7
ZEB1
MECOM
HADHA
HSP90B1
TMPO
CDC20
MYH10
PRDX6
SFN
XRCC6
EIF4A1
GBE1
RPS6
RUVBL1
SLC25A13
SPOP
MAT2A
PSMA5
PSMD2
RAN
SEC63
COPA
MFN1
P4HA1
PSMC5
RPL15
YME1L1
ACSS2
PA2G4
POU1F1
PSMC2
RPL10A
MARK2
MTHFD2
PSMD6
RBBP7
RPL7A
SRSF6
RBM10
RPL19
TOMM20
GFPT2
MCU
RPL6
TSR1
RPL17
SEPTIN2
CSTF1
UBE2O
RPL24
RBM39
EIF5A2
MCTS1
ATP5MF
SPINDOC
ERBB4
IKBKB
STAT3
EZH2
VIM
AIFM1
DSP
EPAS1
GNAS
MAP3K7
NPM1
PRKDC
ALB
CSNK1A1
JUP
KRT18
LMNA
MTAP
CPT1A
CSNK2B
CYCS
HPRT1
TOP1
ALDH1A1
FGG
MMP8
NR1H4
PCK1
RPA1
RPL11
RPL5
RPS19
SOD2
ACTG1
APOB
CTBP1
FEN1
HMGA1
KRT14
LBR
LEP
MCM2
RPSA
TUBB2A
CFL1
CSNK2A2
DSG2
EMD
FGF2
GNAI3
GNB1
HADHB
PAK4
PPP1CB
PPP1CC
PRDX2
PSMA3
PSMB1
SCP2
SLC25A1
UBE2L3
AP3B1
BUB3
CHD4
COL17A1
CSTA
DDB1
DDOST
DDX1
DYNC1H1
E2F1
EGR1
EIF2S3
EIF4A3
ETFA
MCM5
MEFV
NDUFV1
NHP2
NSD2
PABPN1
PPP2R2B
RPA2
SNAI1
SNRPN
STMN1
TUBA1B
TUBB4B
ULK1
ARPC1B
CNBP
DDX41
EIF5A
IARS1
IL9
KIF23
MCM6
PPP1R12A
PRPF31
PSMA4
PSMB5
RACK1
RIPK3
RPL10
RPS24
RPS26
RPS27A
SBDS
SFPQ
SNRNP200
TAB1
TRIM28
CCL20
FBL
GNB2
HNRNPDL
HSPA6
IVNS1ABP
KHDRBS1
MDK
MFGE8
MTMR14
MYO6
NUMB
PLS3
PSMA1
PSMB2
PSMC4
PTDSS1
RBM8A
RFC2
RPL35
RPS17
RPS27
RUVBL2
SET
SLC25A3
TAF15
UBTF
ACTR2
AGO1
ARPC2
CBX3
DBN1
DDX17
DDX20
DNAJB6
ELAVL1
FBXO11
GNL3
HLTF
HNRNPD
HNRNPH1
IGF2BP3
IRS4
MAGED1
MARK1
PAWR
PPIG
PPP6C
PSMB6
PUF60
RECQL4
RPL27
RPN1
RPS14
RPS15A
RPS20
RPS23
SEPTIN9
SF3B2
SLC25A6
SNRPE
TNPO1
TUBA1C
CEP55
DDX3Y
DNAJA1
IAPP
PIP5K1A
PRRX1
PTP4A1
RPLP0
RPS29
SSBP1
ABCF2
ACTR3
ARF5
BRD7
CAP1
CAPZB
COPS3
CSE1L
DRG1
FARSA
GEMIN2
H1-2
KIF2C
KRT2
LSM4
MANF
MGST3
MPG
MYO1C
PEG10
PIP4K2C
PSIP1
PSME3
RPA3
RPL13
RPL31
RPL8
RPLP2
RPS2
SMN1
SNRNP70
ABCF1
CAPRIN1
CAPZA2
CRIPT
DNAJA2
DYNC2H1
EIF3G
GAR1
GEMIN4
ILF2
LIMA1
MESD
MPRIP
NAP1L4
NDUFS5
NOLC1
PCBP1
PIP
PPIL2
PPM1G
RBFOX2
RCN2
RPL27A
RPS11
RPS28
RRP7A
SMNDC1
SSRP1
THOC2
TNRC6A
TOE1
U2AF2
UBR5
ADHFE1
AMOT
DHRS2
DHX15
EEF1G
EIF2S2
EMSY
EPB41L2
ESS2
HNRNPM
KRR1
LUC7L
NAT10
POU4F3
RAB6B
RBM17
RFC3
SAP18
SEC61B
SRRM2
TBL2
TCEA1
TMOD3
TUBB8
TXNDC5
WTAP
ACIN1
ARPC4
EDIL3
EIF1
EIF3K
LCN1
LUC7L2
MKRN1
MORF4L2
MRPL23
MRPS23
MTREX
MYBBP1A
MYO1B
MYO1D
NAP1L1
NOB1
NOP58
NOSIP
PHLPP2
RAI14
RBM15
RBM26
RIOK1
RNPS1
RPL36
RPL37A
RRP1B
RSL1D1
RTCB
SAFB2
SAP30BP
SART1
SLIRP
SRP14
WDR77
ALDOC
ALKBH5
ARPC1A
ATAD3B
ATP5F1C
BAG5
BRMS1
BZW1
CORO1C
DDX18
DDX54
DIMT1
DNAJC8
GTF2F1
GTPBP4
IPO4
KLC4
MRPL15
MRPS9
NACA
PNN
RPL22L1
RPS27L
RTRAF
SLU7
SPAG17
SRSF5
SUB1
SURF4
TCEA2
THOC1
TRMT112
UBA52
ZNF346
ATP5MK
ATP5PB
BUD23
DNAJC9
ELAVL2
GNG12
GRWD1
H2AZ2
HMGN2
MKRN2
MRPL4
MYCBP
NAF1
NASP
NKRF
PDIA6
PELO
PPIL3
PRPSAP1
RCC2
RPL36AL
SF3B6
TIMM23
TOMM34
APOBEC3C
BOD1L1
CHTOP
DHX40
ERH
LTV1
MRPL37
MRPS14
NELFE
NFX1
PCLAF
RTCA
THRAP3
TMEM33
COX16
DDX42
INO80E
NOP16
PRPF38A
PSPC1
PWP1
RPS4Y1
RRP1
RSRC2
SRRM1
STEEP1
STON2
TOMM22
ZNF24
AK9
ARGLU1
FAM76B
FYTTD1
GNL3L
H3-5
HABP4
MAP7D3
MAP9
MOB2
MRPL34
MRPL50
MRPS11
NIFK
PPP2R5B
RBFA
SARNP
THOC3
TRIR
U2SURP
AGAP3
CPSF7
FAM120C
PRRC2B
SERBP1
ZMAT2
ZNF207
C11orf58
CAMSAP3
CHCHD1
CMSS1
CWF19L2
CYTL1
DUSP11
EIF1AY
MRFAP1
RPL26L1
UBAP2
WDR83
ARL6IP4
FAM32A
FAM98A
MIDN
ODR4
RCC1L
SREK1IP1
SYF2
ZCCHC17
ZFAND2A
CCDC124
RBIS
C19orf53
RBMXL1
C8orf33
SLX9
FBLL1
MCRIP2
TMA7
EIF2S3B
TLR2
CDKN2A
DNMT3A
JAG1
NOTCH2
PRKCA
EGLN1
HSPA8
IGF2
PTK2B
NLRP3
BAP1
CYLD
AXIN1
EHMT2
FLI1
EWSR1
LAMP2
RTN4
SLC27A2
SLIT2
UQCRC2
IFI16
NDUFA13
ATP5PO
CTNND2
FRK
SLC3A2
CBX2
MTO1
USP25
FZR1
GTPBP3
DIO3
MPC1
PSMD10
SLC16A7
CENPA
PNO1
CBX7
PLIN4
MAEL
TNFAIP8
ANKRD22
KDR
ABCB1
GRIN2A
TSC2
DDR2
DYRK1A
GRIN1
IFNG
SHH
ITGB4
KDM1A
PIK3C3
RHEB
PRKCZ
TNFAIP3
CLU
ETS1
HADH
MAX
PAX2
TRAF3
ATP6V1B2
DYRK1B
ECHS1
IRS2
NDUFS3
NDUFS7
PPP2R5D
UQCRFS1
ACAT2
ATP6AP1
ATP6V1E1
BCAT1
COX4I1
FGF9
NCOA2
S1PR1
SF3B1
ACADSB
ADGRE5
ESRRG
GDF15
NDUFA9
NDUFS2
PPP2R2A
THPO
KPNA1
NDUFA10
NDUFA6
PRKAG1
ACAA2
ALDH1B1
COX15
MLX
NDUFA4
RAB10
RANGAP1
SARS1
HHIP
RAB8A
TECR
UBE2E3
IL23A
IL33
NDUFA5
PRMT3
ATP5F1D
BNIP3L
COX11
ITLN1
PPA2
RAB11B
SNX10
ATP6V1H
EAF2
SIX4
ATP5ME
CHAF1A
KSR2
PJA2
RAB14
MT-CO2
DLK2
MLXIP
MUL1
PITPNC1
PPP2R2D
UBXN7
FOXQ1
AKT1
HNRNPA1
VHL
BRCA1
ALDOA
PFKM
P2RX7
LONP1
HRAS
IL6
ERN1
MUC1
YAP1
SIRT5
PFKFB4
ATP5IF1
GYS1
CPS1
TGM2
MYCN
NR1H3
PINK1
PNPLA2
TRAP1
ARL5B
HDAC2
NFKB1
SRC
CPT2
RPS6KB1
EIF2AK3
JUN
SLC9A1
ABCC1
CDK1
FBP1
KEAP1
SLC29A1
CD38
PKLR
ARID1A
FBXW7
GLO1
PML
ABHD5
GYS2
S100A4
SHC1
NEUROD1
SIRT6
AMPD3
MACROH2A1
SHPK
ZFP91
SLC48A1
PGAM5
CSF1R
MAPK1
PIK3CA
AR
AURKA
AURKB
HSPB1
LCK
MAPK14
TGFB2
APP
GSK3B
HDAC1
APC
GCK
HSPD1
PRKN
CUL3
MITF
PKD2
PRLR
SDHA
MAPK7
NCOA3
NFATC1
OGG1
TSC1
AHR
ATRX
BRD4
NAMPT
OGDH
CUX1
KDM4B
MEN1
NEK9
PRKCI
TET2
VDAC1
ACSL4
ATF3
C1QBP
CASQ2
CSF1
NNMT
PDK3
PGRMC1
PTPN13
RBX1
SREBF2
UGDH
CD276
KDM4C
MGLL
PNPLA3
SNRPB
TFE3
TFEB
TRPM7
UGP2
USP5
ATP5F1B
BCL2A1
CPT1C
EIF4B
FABP5
FABP7
PNPLA8
SEMA7A
SYVN1
E2F2
RARRES1
ANKRD17
CLK4
LACTB
OGDHL
TKTL1
IRAK2
MUC16
NDRG2
PFKFB2
SELENOI
SYNCRIP
ATG4B
ULK2
YTHDC2
COPS6
KLHL20
TRIM35
USP29
DNAJC2
FAM83A
GADD45GIP1
TMPRSS11B
NDUFA4L2
TBC1D8
GPR31
TRIM59
INSL5
CHEK2
FGFR1
FGFR3
ADAM10
CREBBP
INSR
MDM2
PDGFRB
TGFBR1
EP300
NOTCH1
RPS6KA3
STAT1
CDK2
CDK6
EGF
FOXO1
PIK3R1
PRKCD
SMARCA4
SMO
TERT
TLR4
WNT5A
APOA1
APOE
CSNK2A1
CXCR2
EIF4E
FN1
GDNF
IL1RN
ITGB2
PIK3R2
ABCA1
ACACA
ESR2
HNF4A
ITGB1
MAPK3
NF2
NTRK1
PRKAA2
SLC1A1
TBK1
TUBB
VCP
CAV1
CD44
IGF1
ODC1
PLD1
RB1
STAT2
STK4
TLR7
ACTN1
AKR1B1
ANXA5
CAD
CCNB1
CD28
DDX3X
ENO2
GCH1
GLI1
GPX4
INS
IRF7
KCNJ2
KDM6A
LRP6
NRP1
PDP1
PIN1
PPP2R1A
PSAP
RAB7A
RRM2
SLC9A3
WEE1
YWHAG
ARAF
BECN1
CBFB
EPHX2
FTO
GLDC
HDAC8
IL4R
KDM5C
LAT
LMNB1
LPIN1
NEDD4
NEDD4L
PCCA
PPP1CA
PTPN2
RBPJ
TP63
WNT4
YWHAB
YWHAQ
CCN2
CEBPA
CSF2
DDX5
EZR
FADD
FHL1
FHL2
GPT2
GUCY2C
IGFBP7
IKBKE
LPAR1
MAF
NAA10
NDRG1
PCK2
PGM1
PSMB4
SI
SKP2
SPHK1
SPTLC1
THBS1
TK1
TRAF2
USP15
YWHAH
YWHAZ
ALDH1A3
ALOX12
ANGPTL4
ARRB1
CCR2
CD86
CRAT
EPRS1
FA2H
FER
H2AX
H6PD
HELLS
HMGCL
KCNA3
KMT2D
MARK4
NCL
NCOA1
NCOR1
NFS1
NRF1
OPA1
PLOD2
PRMT5
ROBO1
TAOK1
TEAD1
TP73
TRPM6
UBB
UBC
VDAC2
XRCC5
AGPAT2
AKR1B10
ALDH6A1
ATG7
BCL11A
C3AR1
CCT5
DAXX
DLG1
DRD3
EEF1A1
FABP1
G6PC1
HSPA4
IL15
LATS1
LATS2
LETM1
LGALS1
MATR3
MBTPS1
NSDHL
NUMA1
OXCT1
P2RY2
PDIA3
SIK2
SLC25A20
SLC25A5
SMYD2
SNAI2
SQLE
TRIM21
TRIM32
TUBB6
UBE2D3
VPS35
ZYX
ASPA
CAVIN1
CDA
CIB1
FABP4
FARSB
GDF11
GGH
H1-4
HEY1
LPAR3
LRPPRC
MPDZ
MVD
MXI1
NDUFB10
OLR1
PIM2
PTGES
PTPN14
RPL18
RPL21
SDHC
SEC24D
SELENBP1
SETD1A
SLC2A5
SLC37A4
SLC5A6
SNAP23
SPINK1
TARS1
UCHL3
UQCRB
XRN2
ADSS2
ATAD3A
ATP5F1E
COQ9
DPF2
GPX2
HKDC1
HSPH1
IFT88
ITGB7
MYBL2
NAGS
PDSS2
PHB2
PRPF8
PTBP1
PTTG1
SFTPC
SLC5A8
STING1
TINF2
UBE2C
UBE2D2
UPF1
CCT2
CEBPD
CYFIP1
HNRNPR
MKNK1
PDK2
PDLIM7
SERPINB3
ZBTB18
ACSL3
ACTL6A
BPNT2
CERK
CXCL5
DEPTOR
FBXO32
FIS1
H2BC21
IL37
IMMT
IPO8
KLK10
MRPL44
NSD3
OTUB1
PSMC6
PTP4A3
PUM1
RPL13A
RRAGC
S100A7
SLC27A1
SLC38A2
SNW1
SUN2
USP48
AKT1S1
BOLA3
BRAT1
DYRK3
ECSIT
EIF3I
ESCO2
FHL3
FUT7
GPX8
H2AZ1
IPO5
KLF2
LGALS9
LIN7C
MBOAT7
MKNK2
MTHFD1L
NR1D2
PTP4A2
PXK
RPL9
SND1
SRA1
STRAP
SUPT16H
TEAD3
TEAD4
TP53BP2
USP21
USP28
WDR1
AGPAT4
AJUBA
AK4
BHLHE41
FUBP1
H1-5
H3C1
HSD17B12
IL1F10
ILF3
INSIG1
KIF15
METTL14
NAT8L
NUP188
PALS1
RPL14
RPS4X
RPS8
SFXN1
SIRT4
SMYD1
SNX27
SV2B
TRIP6
UBA6
ZC3HAV1
ACSS3
AHNAK
CUEDC2
FAIM
FLG2
GPS1
HNRNPF
IL4I1
ME3
MIEF2
MPC2
NHERF2
PATJ
RRBP1
SENP7
SF3A3
SFXN2
SIAH2
SLC38A3
TWF1
UGT2B28
ZBTB7A
ACOT12
AMOTL1
CIP2A
DYNC1LI1
EIF3B
EIF3L
HCAR1
HPCAL1
MARCHF5
POLDIP2
RNF130
UBAC1
USP37
YTHDF3
ZFR
CIAPIN1
CNN2
DDX24
DNAJC10
HILPDA
HRNR
MAP4
METTL5
NDUFAF7
PPRC1
SEC16A
SF3B3
SLC38A5
ECI1
FAM120A
NCBP2
UACA
VIRMA
AUP1
CCDC85C
CD300LF
H2AC4
HSPA4L
OTUB2
PRSS50
RUBCNL
SLC35F2
SPNS2
TRIM15
UBAP2L
USP36
WDR76
AMOTL2
C10orf90
CENPM
CKMT1A
KDM8
NRBF2
PLAC8
RNF123
ROMO1
H2BC11
H2BC3
SELENOF
SLC5A12
STK35
TM6SF2
USP50
ZBTB10
TMEM54
WWC3
ZNF232
CISD3
JPT2
H1-10
H2BC8
AK6
Pkm2

## Sheet: S3.AMRRGs-1137
AMRRGs
ULK1
BECN1
ATG4B
ATG7
SQSTM1
ULK2
MTOR
RUBCNL
LAMP2
PIK3C3
TFEB
VCP
TP53
TBK1
PRKAA1
SIRT1
PRKN
AKT1
FOXO3
PRKAA2
KEAP1
NFE2L2
PINK1
GSK3B
NRBF2
HSPA8
UBC
MTMR14
SIRT2
STING1
RAB7A
HIF1A
MAPK14
STK11
RAB8A
STAT3
FOXK1
MAPK1
HNRNPA1
FLCN
XBP1
DNM1L
TSC2
FOXO1
PTEN
PARP1
EGFR
TRIM21
IFNG
MATR3
HSPA5
IL6
PIK3CA
CDKN2A
SRC
PPARGC1A
KRAS
BNIP3L
MYC
IL1B
MEFV
USP36
VDAC1
ATM
NLRP3
RPS6KB1
TGFB1
RPS27A
PHB2
PIK3R2
NFKB1
IFI16
EIF2AK3
BRAF
CYCS
TIGAR
PKM
NEDD4L
TSC1
APP
HSPB1
CAV1
IGF1
LEP
MDM2
ERN1
APOE
AIFM1
FOXK2
JUN
TOMM20
PRKAG1
SIRT6
ATF4
TRIM32
VIM
GAPDH
HRAS
INS
YWHAZ
UBB
DEPTOR
LMNA
TLR4
IKBKB
YAP1
HDAC1
TNFAIP3
MFN1
OPA1
CTNNB1
YWHAE
TRAF2
YWHAQ
CSNK2A2
CD44
DYNC1H1
PIM2
E2F1
EIF2S1
RHEB
MAPK3
STK4
RB1
CSNK2A1
YWHAB
EEF1A1
ITGB4
PIK3R1
PRKDC
TUBA1B
PAWR
YWHAG
RELA
OGT
FADD
TGM2
PSMC4
IL10
ELAVL1
ITGB1
CEBPB
AKT1S1
ERBB4
TAF15
EPAS1
SIRT3
CLU
SEC16A
INSR
RACK1
PPP1CA
HSPA4
VPS35
YY1
VEGFA
TUBB4B
HK2
NEDD4
S100A4
IFT88
HSP90B1
RIPK3
TMPO
CUL3
SPTLC1
AR
FBXW7
RSL1D1
AURKA
ANXA5
PPARG
FIS1
OLR1
EP300
MAP3K7
SIK2
TUBB
TLR2
HMGA1
KDM4B
RRAGC
PGAM5
CDK1
LDHA
LGALS1
LMNB1
UBA52
SND1
NOTCH1
NPM1
LRPPRC
DAXX
IKBKE
FBP1
TUBB6
IL17A
PSMC2
RBX1
RAB14
PLK1
PGK1
CSNK2B
YWHAH
PSMD2
TOMM22
RAN
PSIP1
PFKP
PSMC5
TP53BP2
TUBA1C
PHGDH
NDRG1
XRCC5
PRKCI
CSNK1A1
TLR3
RAB6B
CCT2
GART
ESR2
TRAF3
SREBF1
TNPO1
TUBB2A
NAMPT
EPRS1
TFE3
SHH
STAT1
TP73
UBE2D3
EZH2
GLS
IAPP
HNRNPM
ESR1
IARS1
KPNA2
PSMC6
DDX5
ACLY
SKP2
IMMT
HNRNPA2B1
HSD17B12
FN1
UPF1
ACACA
SNRNP70
HSPD1
HNRNPH1
NR1H4
YBX1
NTRK1
SIRT5
UBE2D2
SPHK1
LBR
DDB1
LDHB
GLUD1
UBTF
TERT
SOD2
EMD
COPA
RUVBL2
PRKCD
SLC2A1
NDRG2
ITGB2
DDOST
SLC25A3
XRCC6
KRT18
H2BC3
PSAP
ATP5F1B
DDX17
SNAP23
ACIN1
BSG
RPS2
PRPF8
C1QBP
VHL
PDK1
PML
RPS4X
SLC2A3
CYC1
NCL
DNMT1
MYO6
CHEK2
SFPQ
SETD2
PFKFB3
RPS23
SLC3A2
BCL2A1
AHR
TRPM7
SLC37A4
KDM1A
RAB10
IL15
HADHA
EIF4A3
EIF5A
MUL1
RPA2
EWSR1
RPLP2
RPL7A
EHMT2
DNAJA1
RTN4
PTBP1
GYS1
CAD
BRD4
EIF4E
DDX3X
PCBP1
CSF1
PCLAF
HACD3
THBS1
SLC25A13
IPO5
LGALS9
PKD2
SCD
TP63
PDIA6
CREBBP
RPLP0
GNL3
MYO1C
PELO
RCN2
PSMA1
PLAC8
RAB11B
AURKB
SLC25A6
MYBBP1A
BRCA1
GNAI3
RUVBL1
IMPDH2
PPP2R1A
DDX1
APOB
PRDX2
CCT5
LETM1
FBXO32
RPS6
H2AX
RPS28
PTPN2
FASN
CCNB1
EGR1
STMN1
RPN1
SSBP1
GFPT1
RPS19
RPL13A
MAP4
TXNIP
FARSB
ILF3
ATP6V1B2
CDK6
RPS17
PSMA4
ALKBH5
RBM8A
USP7
NEK9
KHDRBS1
DYNC1LI1
PDIA3
RPA1
RPL8
RPL6
RTCB
ATP5PD
CYLD
RPL18
CSE1L
CD274
KDR
PLD1
RPL27
MDH1
PGD
NCOR1
NAT10
SLC16A1
EEF1G
SLC7A5
PSMD10
RRM2
MARCHF5
SSRP1
TECR
TRIM28
ATP5F1C
RPS14
RPS11
MYH10
LONP1
BAG5
CIP2A
CFL1
GTPBP4
H1-2
MDH2
IRS4
TMEM33
RRBP1
ALDOA
KIF23
NDUFA10
MTHFD1L
PNO1
IGF2BP3
DDX54
USP15
RPS27
RPL37A
CSTF1
ABHD5
PSMB5
GEMIN4
HADHB
NAA10
FGF2
ACTG1
ZC3HAV1
PIN1
SOAT1
RPS15A
PPP1R12A
NAP1L1
MAT2A
PPP1CC
CBX3
NCOA3
CPT1A
RPSA
PSMA5
EIF4B
GPX4
AKR1B10
GDF15
TKT
UQCRC2
METTL3
SURF4
DRD3
VDAC2
HMGN2
TBL2
WDR1
H3C1
SEC24D
RPL13
SYNCRIP
PHLPP2
HNRNPDL
SNRNP200
ACTR2
TNFAIP8
HDAC2
IL37
UCP2
TOP1
EIF3L
TLR7
PPP1CB
SERBP1
SLC1A5
PAICS
SLC38A2
RPL14
RPL17
ABCB1
GLI1
PRMT5
SUPT16H
DYRK1B
DNAJA2
LATS2
AHNAK
SAFB2
ACSL3
SEPTIN9
DHX15
RAI14
UBE2L3
PSMA3
SFXN1
SREBF2
LAMTOR5
ALDH1A1
MANF
NOP58
SLC25A1
TUBB8
IL23A
PRPF19
RPL5
PSMD6
NF1
OGDH
RPL15
RPS24
SEC61B
ACTN1
DSG2
BAP1
MCM2
RPL19
CAPRIN1
NUP188
BUD23
ECHS1
SLC25A5
MITF
NOX4
GNAS
SMARCA4
NR1H2
ATP6V1E1
HK1
RBBP7
JUP
EIF4A1
OTUB1
FGFR1
SNAI1
AXIN1
PCK2
IL33
EIF2S3
SHMT2
FAM98A
RTRAF
HSPA6
IDH2
ENO1
LTV1
PLOD2
GPS1
ATP6AP1
DNAJC10
PVR
FBL
CAPZB
RPS8
MT-CO2
RPL10A
KLHL20
CCN2
MYO1B
PRKCA
PLS3
RPL9
GPX8
CAVIN1
H2AZ2
ETFA
NDUFV1
LATS1
RPS26
SRRM2
H4C1
SEC63
TRAP1
LIMA1
USP28
SLC7A11
PNPLA2
TUG1
HNRNPF
CD46
PFKFB4
AUP1
ALB
MARK2
PIP4K2C
APOA1
CARM1
GBE1
LRP6
UQCRFS1
SLC2A4
RPA3
SYVN1
HPRT1
PRPF31
CYFIP1
EPB41L2
TARS1
ATP5PO
H2BC21
ARRB1
SUCLG2
RBM39
RPL21
PTPN13
BUB3
NR1H3
HSPH1
MAGED1
PGRMC1
PSMB2
RPS27L
IRF7
NHP2
NCBP2
SRP14
SHC1
PSMB1
YME1L1
APC
RPL10
XRN2
DDX20
ACTL6A
FAM120A
TRMT112
PRRC2B
SNAI2
NR1D2
ARAF
IGF2BP1
GNB2
FTO
NDUFA13
ECSIT
LUC7L2
MAX
SFN
MLX
ABCA1
DRG1
RBM26
CCDC124
RARRES1
RCC2
TAB1
PABPN1
EZR
GNB1
HNRNPD
PA2G4
ILF2
MRPS23
RPL36
SARNP
H1-5
NELFE
SYF2
RBFA
EGF
FHL2
ACSS2
MPRIP
ZCCHC17
RPL11
DNAJB6
UGDH
TGFB2
NOTCH2
PDHB
EIF3B
ATP6V1H
ABCF2
SNX27
WTAP
SAP18
ROMO1
PDGFRB
MACROH2A1
KRT2
NUMB
FARSA
MCTS1
CSF1R
IL4R
MYCN
CCR2
COX4I1
IGFBP7
ITGB7
CIB1
EDIL3
FAIM
GLO1
CAP1
ABCF1
PEG10
TRIR
HNF4A
DDR1
RBPJ
MYO1D
YTHDF3
ALK
ARPC2
MUC1
RPL31
SMN1
CXCL5
ADAM17
LDLR
PFKL
S1PR1
PPA2
UBR5
DYRK1A
MECOM
ZEB1
SET
DBN1
THRAP3
PGM1
SLC29A1
LPIN1
GGH
ARPC4
GPI
STAT2
TMOD3
UBAP2L
DLST
NFS1
PDHA1
CBFB
IDH3A
SF3B1
PPAT
ARID1A
NSDHL
PPIG
SNX10
FUBP1
CNN2
MRPL4
ZFP91
RSRC2
NOP16
DNMT3A
CDK2
SDHA
CEBPA
HDAC8
PSMB4
PPP2R2A
SPINK1
WWTR1
SLC1A1
DSP
PRKCZ
NRF1
AK4
ATAD3B
G6PD
PFKM
WNT5A
GOT2
PPP2R5D
ROBO1
CSTA
ZYX
TAOK1
ARPC1A
GEMIN2
LIN7C
RBM17
SARS1
TRIM59
PTP4A3
CHAF1A
ATAD3A
ADAM10
HADH
NDUFS7
HELLS
NDUFS1
NDUFA6
NUMA1
RFC2
RPL35
P4HA1
PTDSS1
COX15
PIP5K1A
IVNS1ABP
SART1
MRPL12
AMOT
TSR1
ZNF24
BOLA3
MRPL15
RRP1B
TXNDC5
ZFR
APOBEC3C
BRAT1
MORF4L2
U2SURP
ADSS2
BZW1
H1-4
MRPL34
MRPS11
RPL26L1
MAP7D3
MESD
NSD3
BOD1L1
C19orf53
CMSS1
LSM4
HILPDA
RBIS
PFKFB2
PCCA
TET2
SNW1
RPIA
ATP5F1E
P2RX7
PDK4
FABP1
SNRPB
TEAD4
HCAR1
SIRT4
KDM4C
SLC43A1
GLDC
TNFSF13B
ESRRA
IL1RN
GOT1
SNRPE
ITLN1
RPS6KA3
ACAA2
SERPINB3
EIF5A2
SF3B3
UACA
U2AF2
MRPL37
ATP5IF1
PNPLA3
PRDX6
ATF3
MKNK2
COPS3
METTL14
NFATC1
ALDH1A3
GPT2
SLIT2
PYCR2
SPOP
IPO8
UBA6
CEMIP
CERK
MPG
CEP55
ABCC1
IGF2
PRMT1
ACOX1
BCAT1
DLAT
FHL1
SLC5A6
CPT1C
PRRX1
E2F2
MGST3
PDLIM7
WNT4
H6PD
PNPLA8
RECQL4
HLTF
POLDIP2
MKNK1
PKLR
GDNF
TALDO1
INSIG1
MCM5
USP5
ACO2
SUB1
CUX1
MKRN2
RRP1
IDH1
RPL27A
PSME3
WDR77
GRIN2A
ELAVL2
RANGAP1
PPP2R2B
ACSL4
NAF1
FGFR3
HNRNPR
PDHX
CS
ACSL1
RBM10
RPL24
WDR83
PSMB6
CIAPIN1
TNRC6A
SMNDC1
MCU
THOC3
ETS1
NDUFS2
SDHB
HRNR
SCP2
FA2H
PYCR1
MRPS9
PPIL3
SRSF5
NAP1L4
NOB1
PWP1
ARL6IP4
GRWD1
MTREX
IRS2
ALDOB
TFAM
SBDS
CRIPT
RFC3
SRSF6
TOE1
DDX42
DNAJC2
EIF3I
SAP30BP
TWF1
DNAJC9
NOSIP
THOC1
YTHDC2
RTCA
FYTTD1
ZNF346
CHTOP
FAM32A
SF3B6
CWF19L2
ATP5MF
NDUFS3
UBE2E3
WEE1
CORO1C
NRP1
NOLC1
SLC16A4
NACA
UBE2C
FH
HMGCS2
MTHFD2
COPS6
SPNS2
ATP5ME
PAX2
CDC20
BHLHE41
AGAP3
PUM1
NDUFA5
RPL22L1
SREK1IP1
TGFBR1
DDR2
MCM6
SLC27A1
BCAT2
OGDHL
MBOAT7
S100A7
SUN2
FLG2
SLU7
PTK2B
PSAT1
MDK
SIAH2
UCHL3
USP25
HPCAL1
NASP
STRAP
SEPTIN2
SLC9A1
AKR1B1
HMGCR
ACADSB
AP3B1
CD38
LPAR1
SQLE
CHD4
MGLL
DLG1
SELENBP1
CSF2
CTNND2
EIF2S2
PTGES
PTTG1
RIOK1
ADGRE5
DYNC2H1
RBFOX2
RNF130
TRIP6
ECI1
PJA2
NDUFA4L2
TBC1D8
ATP5F1D
ANKRD22
ATP5PB
SELENOF
ODR4
OGG1
P2RY2
TK1
ALOX12
SLC16A7
SNRPN
KIF2C
SF3B2
EIF3G
SRA1
CUEDC2
USP29
RNF123
AJUBA
CA9
SLC16A3
ARL5B
TIMM23
MAPK7
MARK4
PPP6C
NDUFB10
PPM1G
MUC16
PRPF38A
RCC1L
CXCR2
DLD
EGLN1
FGG
CTBP1
ODC1
PAK4
PRLR
SLC9A3
ENO2
FEN1
FER
PDCD1
PDK3
ACAT2
ALDH1B1
FABP4
MBTPS1
PGAM1
PGM3
SLC2A5
ARPC1B
CCL20
PUF60
ACTR3
FZR1
PRMT3
GTF2F1
LCN1
CAPZA2
ALDOC
EAF2
GAR1
LUC7L
RNPS1
DIMT1
MPC2
AMOTL2
CENPM
PNN
PRPSAP1
FOXQ1
NFX1
FAM83A
MLXIP
NDUFAF7
SLIRP
C10orf90
CCDC85C
ESS2
H2AC4
H2BC11
SLX9

## Sheet: S4.Logoutput
	gene	OR	OR_1	OR_2	pvalue	OR(95% CI)
1	ACACA	3.95776	1.10477	7.2418	0.011	3.96(1.1~7.24)
2	ACIN1	-5.08716	-8.85193	-1.84616	0.004	-5.09(-8.85~-1.85)
3	ACO2	-3.40439	-6.52461	-0.695372	0.02	-3.4(-6.52~-0.7)
4	ADAM10	-2.71278	-5.14384	-0.725665	0.015	-2.71(-5.14~-0.73)
5	AHNAK	6.75804	3.30044	11.1381	0.00062	6.76(3.3~11.14)
6	AKR1B1	-1.64115	-3.41192	-0.0690974	0.051	-1.64(-3.41~-0.07)
7	AKT1	-9.25518	-14.607	-5.36547	6e-05	-9.26(-14.61~-5.37)
8	ALDH1A3	2.10623	0.549931	4.01094	0.017	2.11(0.55~4.01)
9	ALDOA	-5.43258	-10.2391	-1.28307	0.016	-5.43(-10.24~-1.28)
10	ALDOC	2.67473	0.902057	4.81508	0.0068	2.67(0.9~4.82)
11	AMOTL2	1.66201	0.0245016	3.49823	0.057	1.66(0.02~3.5)
12	APOA1	-1.20119	-2.47805	-0.0523991	0.049	-1.2(-2.48~-0.05)
13	APOBEC3C	3.52132	1.39705	6.09854	0.0029	3.52(1.4~6.1)
14	APOE	-1.78206	-3.16629	-0.575623	0.0064	-1.78(-3.17~-0.58)
15	AR	2.97459	1.40107	4.83884	0.00061	2.97(1.4~4.84)
16	ARAF	-7.73908	-12.5695	-3.79123	0.00047	-7.74(-12.57~-3.79)
17	ARPC4	-9.65731	-14.8739	-5.53289	4e-05	-9.66(-14.87~-5.53)
18	ATP6AP1	-2.37558	-4.95778	-0.0459276	0.055	-2.38(-4.96~-0.05)
19	ATP6V1B2	-5.40547	-10.1232	-1.50595	0.013	-5.41(-10.12~-1.51)
20	ATP6V1H	5.4028	1.92107	9.61956	0.0054	5.4(1.92~9.62)
21	BAP1	-3.46346	-6.77451	-0.515225	0.028	-3.46(-6.77~-0.52)
22	BCAT2	-4.80798	-8.71767	-1.34579	0.0097	-4.81(-8.72~-1.35)
23	BECN1	-9.88882	-16.97	-4.45276	0.0017	-9.89(-16.97~-4.45)
24	BNIP3L	1.96549	0.0730957	4.05863	0.05	1.97(0.07~4.06)
25	C1QBP	-6.74651	-11.6926	-2.74922	0.0028	-6.75(-11.69~-2.75)
26	CAPZA2	-3.90235	-6.97385	-1.31929	0.0062	-3.9(-6.97~-1.32)
27	CAPZB	-4.61836	-9.71744	-0.354791	0.049	-4.62(-9.72~-0.35)
28	CBFB	-5.24735	-9.3756	-1.89006	0.0055	-5.25(-9.38~-1.89)
29	CCR2	-1.97335	-3.50744	-0.67124	0.0057	-1.97(-3.51~-0.67)
30	CDK2	-4.85135	-8.75282	-1.55985	0.0075	-4.85(-8.75~-1.56)
31	CEP55	-1.46795	-2.95373	-0.286122	0.028	-1.47(-2.95~-0.29)
32	CFL1	-4.29017	-8.22605	-0.85701	0.021	-4.29(-8.23~-0.86)
33	CHD4	3.47519	0.349964	6.99345	0.038	3.48(0.35~6.99)
34	CIB1	-5.07732	-8.93231	-1.93396	0.004	-5.08(-8.93~-1.93)
35	CLU	2.0347	0.878966	3.45566	0.0017	2.03(0.88~3.46)
36	CORO1C	-2.84855	-5.22824	-0.748773	0.012	-2.85(-5.23~-0.75)
37	CREBBP	7.44143	2.94411	13.0869	0.0036	7.44(2.94~13.09)
38	CTBP1	-4.7883	-8.6491	-1.69279	0.0064	-4.79(-8.65~-1.69)
39	CTNNB1	-3.0199	-5.34457	-1.0123	0.0057	-3.02(-5.34~-1.01)
40	CTNND2	-4.55897	-7.74731	-2.00245	0.0016	-4.56(-7.75~-2)
41	CUL3	4.00655	0.332256	8.27967	0.044	4.01(0.33~8.28)
42	CXCR2	-1.40444	-2.4745	-0.508617	0.0045	-1.4(-2.47~-0.51)
43	DAXX	3.69444	0.8108	6.94717	0.017	3.69(0.81~6.95)
44	DDR2	1.15029	0.0665509	2.32061	0.043	1.15(0.07~2.32)
45	DDX17	1.99688	0.178532	3.98008	0.038	2(0.18~3.98)
46	DDX54	3.8548	0.450285	7.8551	0.039	3.85(0.45~7.86)
47	DHX15	6.9378	2.56183	12.1485	0.0041	6.94(2.56~12.15)
48	DLAT	-2.7298	-5.22076	-0.572254	0.02	-2.73(-5.22~-0.57)
49	DLD	-3.98566	-7.1461	-1.34237	0.0067	-3.99(-7.15~-1.34)
50	DLST	-2.20618	-4.55943	-0.178873	0.045	-2.21(-4.56~-0.18)
51	DNAJA1	3.52704	1.0181	6.44558	0.01	3.53(1.02~6.45)
52	DYNC1H1	4.16271	0.837969	7.92322	0.02	4.16(0.84~7.92)
53	DYRK1A	4.18641	0.649025	8.2265	0.029	4.19(0.65~8.23)
54	E2F2	3.4873	0.441359	6.92113	0.033	3.49(0.44~6.92)
55	EAF2	-3.29189	-6.42978	-0.579559	0.025	-3.29(-6.43~-0.58)
56	EGFR	6.21066	2.97196	10.1001	0.00055	6.21(2.97~10.1)
57	EGLN1	-4.50317	-8.38828	-1.40033	0.011	-4.5(-8.39~-1.4)
58	EIF2S3	-1.42968	-2.481	-0.54498	0.0034	-1.43(-2.48~-0.54)
59	EIF3B	7.04795	2.64952	12.3305	0.0039	7.05(2.65~12.33)
60	EIF3I	-9.34178	-15.0655	-4.86877	0.00028	-9.34(-15.07~-4.87)
61	EIF4A3	2.8347	0.124798	6.01476	0.057	2.83(0.12~6.01)
62	EIF5A	-1.55559	-2.68595	-0.602205	0.003	-1.56(-2.69~-0.6)
63	EIF5A2	-3.43817	-6.53386	-0.720165	0.019	-3.44(-6.53~-0.72)
64	ENO1	-2.49296	-5.05627	-0.307091	0.037	-2.49(-5.06~-0.31)
65	ENO2	-1.12437	-2.25027	-0.14479	0.034	-1.12(-2.25~-0.14)
66	ERBB4	3.01217	0.819407	5.5302	0.011	3.01(0.82~5.53)
67	ETFA	-3.1212	-5.99294	-0.77863	0.017	-3.12(-5.99~-0.78)
68	ETS1	-3.34171	-5.91356	-1.08909	0.0061	-3.34(-5.91~-1.09)
69	EZH2	-2.21878	-4.55964	-0.206017	0.043	-2.22(-4.56~-0.21)
70	FA2H	4.82328	2.00884	8.3576	0.0025	4.82(2.01~8.36)
71	FABP1	6.00161	2.1278	10.4792	0.0044	6(2.13~10.48)
72	FADD	2.69155	0.630049	5.11227	0.017	2.69(0.63~5.11)
73	FBL	3.14138	0.698471	5.88992	0.017	3.14(0.7~5.89)
74	FGFR1	6.9637	2.67694	12.0139	0.0031	6.96(2.68~12.01)
75	FGFR3	2.4541	0.775041	4.40973	0.0073	2.45(0.78~4.41)
76	FHL2	-1.25366	-2.29232	-0.377277	0.0096	-1.25(-2.29~-0.38)
77	FOXO1	2.31651	0.152446	4.80614	0.048	2.32(0.15~4.81)
78	FOXO3	2.82191	1.1002	4.8922	0.0033	2.82(1.1~4.89)
79	GAPDH	-5.96327	-12.0302	-0.809661	0.035	-5.96(-12.03~-0.81)
80	GEMIN4	5.09392	2.05389	8.7378	0.0025	5.09(2.05~8.74)
81	GFPT1	-3.24076	-5.81629	-1.04873	0.007	-3.24(-5.82~-1.05)
82	GLUD1	-9.1205	-14.3118	-4.98803	0.0001	-9.12(-14.31~-4.99)
83	HADH	-2.51731	-4.82586	-0.482139	0.022	-2.52(-4.83~-0.48)
84	HELLS	3.44483	0.338834	7.19985	0.045	3.44(0.34~7.2)
85	HK2	-1.10592	-2.05153	-0.278827	0.013	-1.11(-2.05~-0.28)
86	HSD17B12	4.96494	1.91535	8.5265	0.0029	4.96(1.92~8.53)
87	HSPA4	-3.0545	-6.10174	-0.441327	0.032	-3.05(-6.1~-0.44)
88	HSPA5	9.9609	5.8694	15.4836	3.6e-05	9.96(5.87~15.48)
89	HSPA6	-1.96584	-3.86165	-0.27346	0.03	-1.97(-3.86~-0.27)
90	IDH1	2.34331	0.792175	4.14119	0.0055	2.34(0.79~4.14)
91	IDH2	-3.60616	-6.1739	-1.46491	0.0024	-3.61(-6.17~-1.46)
92	IDH3A	-4.34996	-7.07272	-2.19444	0.0004	-4.35(-7.07~-2.19)
93	IGFBP7	-2.83869	-5.80596	-0.243501	0.042	-2.84(-5.81~-0.24)
94	IL4R	2.08657	0.108425	4.25249	0.046	2.09(0.11~4.25)
95	ILF2	-4.70973	-8.14365	-1.77068	0.0034	-4.71(-8.14~-1.77)
96	INSR	-2.11285	-4.43556	-0.103161	0.052	-2.11(-4.44~-0.1)
97	ITGB1	-3.80464	-7.49311	-0.760612	0.027	-3.8(-7.49~-0.76)
98	ITGB4	3.8389	0.740312	7.37164	0.022	3.84(0.74~7.37)
99	JUN	1.19628	0.134435	2.4286	0.038	1.2(0.13~2.43)
100	KDM1A	-3.96858	-7.60668	-0.889295	0.019	-3.97(-7.61~-0.89)
101	KEAP1	5.89636	1.78619	10.8781	0.01	5.9(1.79~10.88)
102	KRAS	2.58404	0.314136	5.14672	0.034	2.58(0.31~5.15)
103	LDHB	-10.0947	-17.4397	-3.98121	0.0029	-10.09(-17.44~-3.98)
104	LEP	0.491005	0.00622436	1.0451	0.06	0.49(0.01~1.05)
105	LGALS1	-3.84328	-6.8002	-1.35546	0.005	-3.84(-6.8~-1.36)
106	LMNB1	-2.24084	-4.41859	-0.330228	0.029	-2.24(-4.42~-0.33)
107	LPAR1	2.92814	0.915236	5.25396	0.0074	2.93(0.92~5.25)
108	LPIN1	2.6623	0.735228	4.91199	0.011	2.66(0.74~4.91)
109	LSM4	-3.9605	-7.99441	-0.396042	0.039	-3.96(-7.99~-0.4)
110	LUC7L	-3.66147	-7.3227	-0.388973	0.037	-3.66(-7.32~-0.39)
111	MANF	4.9398	2.16996	8.28612	0.0014	4.94(2.17~8.29)
112	MCTS1	3.46598	0.377447	6.99223	0.038	3.47(0.38~6.99)
113	MDK	-2.06204	-3.9429	-0.393177	0.021	-2.06(-3.94~-0.39)
114	MDM2	8.05322	2.27287	14.9541	0.012	8.05(2.27~14.95)
115	MEFV	-2.14477	-4.044	-0.497715	0.016	-2.14(-4.04~-0.5)
116	MFN1	-4.72096	-7.46202	-2.50496	0.00016	-4.72(-7.46~-2.5)
117	MGST3	-6.42749	-11.3473	-2.25947	0.005	-6.43(-11.35~-2.26)
118	MKNK1	4.79823	0.769545	9.38886	0.027	4.8(0.77~9.39)
119	MKRN2	-8.62901	-14.4289	-3.96459	0.001	-8.63(-14.43~-3.96)
120	MPC2	-2.6305	-5.50721	-0.0665617	0.055	-2.63(-5.51~-0.07)
121	MPRIP	-6.01949	-10.0267	-2.73662	0.001	-6.02(-10.03~-2.74)
122	MRPL12	-4.85983	-8.10111	-2.14465	0.0012	-4.86(-8.1~-2.14)
123	MRPL15	-3.68424	-7.26535	-0.578469	0.029	-3.68(-7.27~-0.58)
124	MRPL34	-4.84367	-8.41551	-1.90264	0.0032	-4.84(-8.42~-1.9)
125	MRPL4	-2.82158	-5.88997	-0.0891129	0.053	-2.82(-5.89~-0.09)
126	MTHFD2	-1.74529	-3.42974	-0.291985	0.027	-1.75(-3.43~-0.29)
127	MTMR14	2.97851	0.298061	5.97826	0.037	2.98(0.3~5.98)
128	MYO1B	-5.72728	-9.64991	-2.6076	0.0013	-5.73(-9.65~-2.61)
129	NAMPT	1.15919	0.101518	2.39313	0.044	1.16(0.1~2.39)
130	NCL	3.66269	0.522455	7.43213	0.035	3.66(0.52~7.43)
131	NDRG1	3.83705	1.58705	6.44768	0.0018	3.84(1.59~6.45)
132	NDUFA4L2	-2.86229	-4.58954	-1.47343	0.00028	-2.86(-4.59~-1.47)
133	NDUFAF7	-3.78404	-6.75614	-1.27443	0.0063	-3.78(-6.76~-1.27)
134	NDUFS1	-2.53156	-5.24953	-0.0549289	0.053	-2.53(-5.25~-0.05)
135	NDUFS2	-2.56348	-5.04463	-0.38911	0.029	-2.56(-5.04~-0.39)
136	NDUFS3	-4.37744	-7.73903	-1.47076	0.0056	-4.38(-7.74~-1.47)
137	NDUFS7	-2.35952	-4.74627	-0.275483	0.036	-2.36(-4.75~-0.28)
138	NEDD4	-3.31487	-6.34292	-0.689842	0.02	-3.31(-6.34~-0.69)
139	NFKB1	8.54686	4.19435	14.21	0.00072	8.55(4.19~14.21)
140	NOX4	-1.89899	-3.5455	-0.485163	0.014	-1.9(-3.55~-0.49)
141	NR1H3	2.34482	0.692493	4.27898	0.0095	2.34(0.69~4.28)
142	NSDHL	5.71699	2.80616	9.37316	0.00055	5.72(2.81~9.37)
143	OGDH	-3.12994	-5.68496	-0.974424	0.0083	-3.13(-5.68~-0.97)
144	OPA1	-4.62781	-7.88816	-1.91534	0.0021	-4.63(-7.89~-1.92)
145	P2RY2	-3.78486	-6.8387	-1.19567	0.0078	-3.78(-6.84~-1.2)
146	P4HA1	-6.5357	-10.5324	-3.44195	0.00025	-6.54(-10.53~-3.44)
147	PAX2	-3.93144	-7.57425	-0.808575	0.021	-3.93(-7.57~-0.81)
148	PCCA	4.39852	1.68597	7.59477	0.0031	4.4(1.69~7.59)
149	PDHX	-4.50424	-7.77508	-1.87471	0.0025	-4.5(-7.78~-1.87)
150	PDK1	-5.397	-8.77965	-2.66995	0.00046	-5.4(-8.78~-2.67)
151	PDK4	-0.640606	-1.35377	-0.00111178	0.06	-0.64(-1.35~0)
152	PEG10	1.80268	0.442397	3.35232	0.014	1.8(0.44~3.35)
153	PFKFB2	-3.33791	-5.66865	-1.37888	0.002	-3.34(-5.67~-1.38)
154	PFKP	-1.97052	-4.07936	-0.0920349	0.049	-1.97(-4.08~-0.09)
155	PGK1	-8.10844	-13.5287	-3.83732	0.00094	-8.11(-13.53~-3.84)
156	PGM1	9.43532	5.59723	14.4746	2.3e-05	9.44(5.6~14.47)
157	PHGDH	1.55303	0.463084	2.85164	0.01	1.55(0.46~2.85)
158	PHLPP2	2.97907	0.649241	5.71825	0.02	2.98(0.65~5.72)
159	PIK3R1	1.20044	0.186091	2.31749	0.026	1.2(0.19~2.32)
160	PIM2	-1.54886	-3.19809	-0.0947556	0.047	-1.55(-3.2~-0.09)
161	PIN1	-5.14244	-8.32057	-2.54134	0.00042	-5.14(-8.32~-2.54)
162	PIP4K2C	-5.24092	-9.05962	-1.97535	0.0033	-5.24(-9.06~-1.98)
163	PKM	-3.01405	-5.83213	-0.513245	0.025	-3.01(-5.83~-0.51)
164	PLD1	5.31509	2.12258	9.17842	0.0028	5.32(2.12~9.18)
165	PPP1CC	3.90953	1.17611	7.04962	0.0083	3.91(1.18~7.05)
166	PPP2R2A	8.07095	3.31181	13.6369	0.002	8.07(3.31~13.64)
167	PRDX6	5.99866	2.8844	9.8451	0.00062	6(2.88~9.85)
168	PRKAA2	-3.04877	-5.15023	-1.27556	0.0018	-3.05(-5.15~-1.28)
169	PRKCI	2.48552	0.50798	4.73315	0.02	2.49(0.51~4.73)
170	PRKDC	-2.67596	-5.32081	-0.373156	0.031	-2.68(-5.32~-0.37)
171	PRLR	7.79567	2.23628	14.4794	0.012	7.8(2.24~14.48)
172	PRMT1	-4.82606	-8.07034	-2.18843	0.0011	-4.83(-8.07~-2.19)
173	PRPF19	4.14281	1.25209	7.64283	0.01	4.14(1.25~7.64)
174	PRPF8	3.77245	0.200617	7.85191	0.051	3.77(0.2~7.85)
175	PRRC2B	4.39284	0.884951	8.46786	0.022	4.39(0.88~8.47)
176	PSMA4	-4.28393	-8.53068	-0.595142	0.032	-4.28(-8.53~-0.6)
177	PSMB2	5.09424	0.767038	9.96208	0.028	5.09(0.77~9.96)
178	PSMC5	7.62373	3.69637	12.4638	0.00058	7.62(3.7~12.46)
179	PSMD6	4.04266	0.304012	8.31286	0.045	4.04(0.3~8.31)
180	PTDSS1	3.29604	1.63862	5.31957	0.00038	3.3(1.64~5.32)
181	PTPN13	3.37498	1.67601	5.44439	0.00038	3.37(1.68~5.44)
182	PTPN2	4.52362	0.768116	8.90635	0.027	4.52(0.77~8.91)
183	PTTG1	-1.9447	-3.78434	-0.328332	0.026	-1.94(-3.78~-0.33)
184	RAB8A	-4.92747	-8.35513	-2.11791	0.0018	-4.93(-8.36~-2.12)
185	RAI14	-1.64431	-3.33238	-0.144484	0.041	-1.64(-3.33~-0.14)
186	RARRES1	0.882468	0.198539	1.66745	0.017	0.88(0.2~1.67)
187	RBBP7	11.5057	5.7105	18.8603	0.00052	11.51(5.71~18.86)
188	RBPJ	4.54606	0.834587	8.85869	0.024	4.55(0.83~8.86)
189	RNF130	6.69422	2.81551	11.2092	0.0016	6.69(2.82~11.21)
190	RNPS1	-7.52235	-13.4195	-2.40344	0.0068	-7.52(-13.42~-2.4)
191	RPA1	-3.13952	-6.22081	-0.436852	0.032	-3.14(-6.22~-0.44)
192	RPIA	-4.53384	-8.2376	-1.40137	0.0084	-4.53(-8.24~-1.4)
193	RPL27A	3.35151	1.13988	6.02652	0.0065	3.35(1.14~6.03)
194	RPN1	-5.28653	-8.92237	-2.4814	0.0011	-5.29(-8.92~-2.48)
195	RPS11	1.90376	0.578367	3.52366	0.011	1.9(0.58~3.52)
196	RPS14	-4.42851	-8.77675	-0.655536	0.03	-4.43(-8.78~-0.66)
197	RPS27	4.18124	0.610204	8.37382	0.033	4.18(0.61~8.37)
198	RRAGC	4.94754	1.8023	8.66467	0.0043	4.95(1.8~8.66)
199	RRP1B	5.78769	1.56116	10.638	0.011	5.79(1.56~10.64)
200	RTCA	-2.63556	-5.36943	-0.163772	0.045	-2.64(-5.37~-0.16)
201	RTN4	7.3604	3.84311	11.7026	0.00021	7.36(3.84~11.7)
202	S100A4	-1.49476	-3.0793	-0.0903477	0.047	-1.49(-3.08~-0.09)
203	SAP30BP	3.58549	0.272437	7.36994	0.045	3.59(0.27~7.37)
204	SEC61B	3.15709	0.217248	6.56385	0.048	3.16(0.22~6.56)
205	SELENBP1	2.12071	1.04612	3.4495	0.00047	2.12(1.05~3.45)
206	SERBP1	-8.15906	-14.919	-2.6689	0.0085	-8.16(-14.92~-2.67)
207	SF3B2	4.38333	0.963343	8.40138	0.019	4.38(0.96~8.4)
208	SHMT2	-5.27477	-9.4894	-1.83271	0.0062	-5.27(-9.49~-1.83)
209	SLC16A1	-4.14786	-6.74676	-2.01097	0.00051	-4.15(-6.75~-2.01)
210	SLC25A5	-6.88746	-10.9341	-3.6607	0.00017	-6.89(-10.93~-3.66)
211	SLC2A4	-1.94514	-3.86562	-0.242205	0.033	-1.95(-3.87~-0.24)
212	SLC43A1	2.71653	0.41171	5.37873	0.03	2.72(0.41~5.38)
213	SLC7A11	2.45183	1.16289	4.02027	0.00066	2.45(1.16~4.02)
214	SLIT2	1.05972	0.168408	2.05894	0.026	1.06(0.17~2.06)
215	SMNDC1	-2.98534	-5.82038	-0.53613	0.025	-2.99(-5.82~-0.54)
216	SNAP23	-2.93179	-5.43739	-0.903095	0.01	-2.93(-5.44~-0.9)
217	SNRPB	-2.79559	-5.65191	-0.203035	0.042	-2.8(-5.65~-0.2)
218	SNX27	2.93453	0.305674	5.86655	0.036	2.93(0.31~5.87)
219	SPHK1	-2.72325	-5.27044	-0.460594	0.025	-2.72(-5.27~-0.46)
220	SRC	6.00605	1.09846	11.5713	0.023	6.01(1.1~11.57)
221	SREBF2	3.8481	1.07487	7.05813	0.011	3.85(1.07~7.06)
222	SRRM2	1.94581	0.124404	3.97211	0.045	1.95(0.12~3.97)
223	STMN1	-6.25732	-10.528	-2.60675	0.0017	-6.26(-10.53~-2.61)
224	STRAP	4.23967	0.720446	8.33161	0.027	4.24(0.72~8.33)
225	SUCLG2	-2.68421	-5.14045	-0.556285	0.02	-2.68(-5.14~-0.56)
226	SUN2	4.33427	1.48889	7.72351	0.0059	4.33(1.49~7.72)
227	SUPT16H	-3.33144	-6.45374	-0.56041	0.025	-3.33(-6.45~-0.56)
228	TAF15	2.35285	0.671252	4.33499	0.011	2.35(0.67~4.33)
229	TBK1	-3.72696	-7.25446	-0.764798	0.023	-3.73(-7.25~-0.76)
230	TECR	3.15076	0.677573	5.90614	0.017	3.15(0.68~5.91)
231	TERT	2.91731	0.740632	5.38663	0.013	2.92(0.74~5.39)
232	TGFB1	-2.17239	-4.16038	-0.463478	0.019	-2.17(-4.16~-0.46)
233	THOC1	-2.93574	-6.073	-0.142279	0.049	-2.94(-6.07~-0.14)
234	TNPO1	2.12386	0.566485	3.87335	0.011	2.12(0.57~3.87)
235	TOE1	2.00785	0.247395	4.03847	0.035	2.01(0.25~4.04)
236	TOMM22	-9.10014	-14.4819	-4.90625	0.00017	-9.1(-14.48~-4.91)
237	TOP1	3.04059	0.231349	6.23994	0.045	3.04(0.23~6.24)
238	TP53	-4.55427	-7.60345	-1.99755	0.0013	-4.55(-7.6~-2)
239	TP53BP2	3.67317	0.630974	7.23556	0.027	3.67(0.63~7.24)
240	TRIP6	3.73337	1.24677	6.73904	0.007	3.73(1.25~6.74)
241	TSC2	-2.78253	-5.60279	-0.344693	0.036	-2.78(-5.6~-0.34)
242	UBAP2L	-5.29517	-9.18639	-1.9749	0.0035	-5.3(-9.19~-1.97)
243	UBC	8.47775	2.8451	15.0075	0.0057	8.48(2.85~15.01)
244	UBE2D2	7.13302	2.06071	13.002	0.0097	7.13(2.06~13)
245	UBE2E3	4.89289	2.06458	8.19639	0.0015	4.89(2.06~8.2)
246	UCHL3	-5.01054	-8.44005	-2.13126	0.0016	-5.01(-8.44~-2.13)
247	UGDH	-1.53963	-3.12644	-0.14326	0.04	-1.54(-3.13~-0.14)
248	USP36	4.5708	1.66307	8.08671	0.0048	4.57(1.66~8.09)
249	USP5	1.61779	0.133869	3.26188	0.04	1.62(0.13~3.26)
250	USP7	6.60485	2.03937	11.9215	0.008	6.6(2.04~11.92)
251	VDAC1	-9.11052	-14.2665	-5.10005	8.1e-05	-9.11(-14.27~-5.1)
252	VEGFA	-2.4692	-4.53934	-0.766071	0.0095	-2.47(-4.54~-0.77)
253	VPS35	-3.49761	-7.2001	-0.317896	0.044	-3.5(-7.2~-0.32)
254	WDR77	-4.55033	-8.70152	-0.854588	0.021	-4.55(-8.7~-0.85)
255	WNT5A	2.72799	1.21758	4.50873	0.001	2.73(1.22~4.51)
256	WWTR1	-2.48869	-5.16049	-0.229044	0.045	-2.49(-5.16~-0.23)
257	XBP1	2.49074	0.16875	5.14512	0.047	2.49(0.17~5.15)
258	YAP1	2.03103	0.456955	3.88304	0.019	2.03(0.46~3.88)
259	YWHAB	4.72221	1.36252	8.62388	0.0098	4.72(1.36~8.62)
260	YWHAE	-3.04925	-5.84915	-0.728133	0.018	-3.05(-5.85~-0.73)
261	YWHAH	-3.67644	-6.89438	-0.828562	0.016	-3.68(-6.89~-0.83)
262	YWHAQ	-9.28147	-14.8967	-4.96371	0.0002	-9.28(-14.9~-4.96)
263	YWHAZ	-4.89167	-8.81121	-1.6039	0.007	-4.89(-8.81~-1.6)
264	YY1	4.14993	0.29276	8.46293	0.044	4.15(0.29~8.46)
265	ZC3HAV1	3.15098	0.684489	6.13937	0.022	3.15(0.68~6.14)

## Sheet: S5.mRNA-miRNA
mRNA	miRNA
HSPA5	hsa-miR-103a-3p
HSPA5	hsa-miR-107
HSPA5	hsa-miR-1224-3p
HSPA5	hsa-miR-1226-3p
HSPA5	hsa-miR-1254
HSPA5	hsa-miR-136-5p
HSPA5	hsa-miR-138-5p
HSPA5	hsa-miR-139-5p
HSPA5	hsa-miR-15a-3p
HSPA5	hsa-miR-15a-5p
HSPA5	hsa-miR-15b-5p
HSPA5	hsa-miR-16-1-3p
HSPA5	hsa-miR-16-2-3p
HSPA5	hsa-miR-16-5p
HSPA5	hsa-miR-181a-5p
HSPA5	hsa-miR-185-5p
HSPA5	hsa-miR-191-3p
HSPA5	hsa-miR-195-5p
HSPA5	hsa-miR-197-3p
HSPA5	hsa-miR-199a-5p
HSPA5	hsa-miR-21-3p
HSPA5	hsa-miR-214-3p
HSPA5	hsa-miR-222-3p
HSPA5	hsa-miR-22-5p
HSPA5	hsa-miR-27b-5p
HSPA5	hsa-miR-29a-3p
HSPA5	hsa-miR-30a-5p
HSPA5	hsa-miR-30b-5p
HSPA5	hsa-miR-30c-5p
HSPA5	hsa-miR-30d-5p
HSPA5	hsa-miR-30e-5p
HSPA5	hsa-miR-3194-5p
HSPA5	hsa-miR-320a
HSPA5	hsa-miR-320b
HSPA5	hsa-miR-320c
HSPA5	hsa-miR-320d
HSPA5	hsa-miR-32-3p
HSPA5	hsa-miR-338-5p
HSPA5	hsa-miR-342-3p
HSPA5	hsa-miR-361-3p
HSPA5	hsa-miR-424-5p
HSPA5	hsa-miR-4286
HSPA5	hsa-miR-497-5p
HSPA5	hsa-miR-498
HSPA5	hsa-miR-5006-3p
HSPA5	hsa-miR-501-3p
HSPA5	hsa-miR-545-3p
HSPA5	hsa-miR-550a-5p
HSPA5	hsa-miR-573
HSPA5	hsa-miR-583
HSPA5	hsa-miR-616-3p
HSPA5	hsa-miR-628-3p
HSPA5	hsa-miR-629-5p
HSPA5	hsa-miR-766-3p
HSPA5	hsa-miR-877-3p
HSPA5	hsa-miR-885-3p
HSPA5	hsa-miR-885-5p
HSPA5	hsa-miR-93-3p
HSPA5	hsa-miR-939-5p
HSPA5	hsa-miR-9-5p
HSPA5	hsa-miR-145-5p
HSPA5	hsa-miR-219a-5p
HSPA5	hsa-miR-495-3p
PGM1	hsa-miR-1234-3p
PGM1	hsa-miR-1296-5p
PGM1	hsa-miR-146b-5p
PGM1	hsa-miR-17-5p
PGM1	hsa-miR-20b-5p
PGM1	hsa-miR-22-5p
PGM1	hsa-miR-28-5p
PGM1	hsa-miR-30a-5p
PGM1	hsa-miR-30b-5p
PGM1	hsa-miR-30c-5p
PGM1	hsa-miR-30d-5p
PGM1	hsa-miR-30e-5p
PGM1	hsa-miR-371a-5p
PGM1	hsa-miR-5100
PGM1	hsa-miR-606
PGM1	hsa-miR-708-5p
PIN1	hsa-miR-181a-2-3p
PIN1	hsa-miR-193b-3p
PIN1	hsa-miR-28-3p
PIN1	hsa-miR-296-5p
AKT1	hsa-miR-106b-5p
AKT1	hsa-miR-149-3p
AKT1	hsa-miR-153-3p
AKT1	hsa-miR-17-5p
AKT1	hsa-miR-19a-3p
AKT1	hsa-miR-20a-5p
AKT1	hsa-miR-22-3p
AKT1	hsa-miR-22-5p
AKT1	hsa-miR-27a-5p
AKT1	hsa-miR-302a-3p
AKT1	hsa-miR-302b-3p
AKT1	hsa-miR-302c-3p
AKT1	hsa-miR-302d-3p
AKT1	hsa-miR-105-5p
NSDHL	hsa-miR-142-3p
NSDHL	hsa-miR-20b-3p
NSDHL	hsa-miR-21-3p
NSDHL	hsa-miR-29a-5p
NSDHL	hsa-miR-3681-5p
GLUD1	hsa-miR-10a-3p
GLUD1	hsa-miR-145-5p
GLUD1	hsa-miR-1915-3p
GLUD1	hsa-miR-27a-3p
GLUD1	hsa-miR-27b-3p
GLUD1	hsa-miR-29a-5p
GLUD1	hsa-miR-411-3p
GLUD1	hsa-miR-573
GLUD1	hsa-miR-769-3p
GLUD1	hsa-miR-876-5p
GLUD1	hsa-miR-1-3p
GLUD1	hsa-miR-135a-5p
GLUD1	hsa-miR-425-5p
GLUD1	hsa-miR-497-5p
GLUD1	hsa-miR-9-5p
VDAC1	hsa-let-7g-3p
VDAC1	hsa-miR-1301-3p
VDAC1	hsa-miR-141-5p
VDAC1	hsa-miR-16-2-3p
VDAC1	hsa-miR-194-5p
VDAC1	hsa-miR-195-3p
VDAC1	hsa-miR-19a-5p
VDAC1	hsa-miR-19b-1-5p
VDAC1	hsa-miR-21-5p
VDAC1	hsa-miR-24-2-5p
VDAC1	hsa-miR-26a-5p
VDAC1	hsa-miR-26b-5p
VDAC1	hsa-miR-27a-3p
VDAC1	hsa-miR-29a-3p
VDAC1	hsa-miR-29b-3p
VDAC1	hsa-miR-29c-3p
VDAC1	hsa-miR-3065-5p
VDAC1	hsa-miR-320a
VDAC1	hsa-miR-34b-3p
VDAC1	hsa-miR-376a-5p
VDAC1	hsa-miR-450b-5p
VDAC1	hsa-miR-518a-5p
VDAC1	hsa-miR-527
VDAC1	hsa-miR-574-5p
VDAC1	hsa-miR-653-5p
VDAC1	hsa-miR-17-5p
VDAC1	hsa-miR-20b-5p
VDAC1	hsa-miR-324-5p
VDAC1	hsa-miR-7-5p
VDAC1	hsa-miR-93-5p
ARPC4	hsa-miR-16-2-3p
ARPC4	hsa-miR-17-5p
ARPC4	hsa-miR-1825
ARPC4	hsa-miR-183-5p
ARPC4	hsa-miR-221-5p
ARPC4	hsa-miR-27a-3p
ARPC4	hsa-miR-27b-3p
ARPC4	hsa-miR-296-5p
ARPC4	hsa-miR-301a-3p
ARPC4	hsa-miR-30b-3p
ARPC4	hsa-miR-30c-1-3p
ARPC4	hsa-miR-30c-2-3p
ARPC4	hsa-miR-328-3p
ARPC4	hsa-miR-593-5p
ARPC4	hsa-miR-629-3p
ARPC4	hsa-miR-888-3p

## Sheet: S6. mRNA-TF
mRNA	TF
AKT1	ETS1
AKT1	ETV1
AKT1	FLI1
AKT1	FOS
AKT1	FOSL2
AKT1	FOXA1
AKT1	FOXA2
AKT1	GABPA
AKT1	HNF4A
AKT1	JUN
AKT1	JUND
AKT1	KMT2A
AKT1	MAX
AKT1	MAZ
AKT1	MYC
AKT1	NELFA
AKT1	NRF1
AKT1	SPI1
AKT1	STAT3
AKT1	TBP
AKT1	USF1
AKT1	USF2
AKT1	WDR5
AKT1	ZBTB33
AKT1	ATF3
AKT1	BHLHE40
AKT1	CTCF
AKT1	EGR1
AKT1	ELF1
AKT1	EP300
AKT1	ERG
ARPC4	CTCF
ARPC4	EGR1
ARPC4	ELF1
ARPC4	ELK4
ARPC4	ERG
ARPC4	ETS1
ARPC4	ETV1
ARPC4	GABPA
ARPC4	NELFA
ARPC4	POLR2A
ARPC4	SPI1
ARPC4	SUPT5H
ARPC4	TBP
GLUD1	ELF1
GLUD1	ERG
GLUD1	FOSL2
GLUD1	JUN
GLUD1	JUND
GLUD1	KMT2A
GLUD1	MAX
GLUD1	MYC
GLUD1	BHLHE40
GLUD1	NRF1
GLUD1	SPI1
GLUD1	TBP
GLUD1	USF1
GLUD1	USF2
GLUD1	ARID1A
HSPA5	ARID1A
HSPA5	ATF3
HSPA5	ATF4
HSPA5	BCL3
HSPA5	BRD2
HSPA5	BRD4
HSPA5	CEBPA
HSPA5	CEBPB
HSPA5	CREB1
HSPA5	CREBBP
HSPA5	CTCF
HSPA5	EGR1
HSPA5	ELF1
HSPA5	EP300
HSPA5	ERG
HSPA5	ESR1
HSPA5	ETS1
HSPA5	ETV1
HSPA5	FLI1
HSPA5	FOS
HSPA5	FOSL1
HSPA5	FOSL2
HSPA5	FOXA1
HSPA5	FOXL2
HSPA5	GABPA
HSPA5	GATA2
HSPA5	GATA3
HSPA5	HES2
HSPA5	HOXB13
HSPA5	JUN
HSPA5	JUNB
HSPA5	JUND
HSPA5	KMT2A
HSPA5	MAFK
HSPA5	MAX
HSPA5	MAZ
HSPA5	MED1
HSPA5	MYC
HSPA5	NIPBL
HSPA5	NR2F2
HSPA5	NR3C1
HSPA5	NRF1
HSPA5	PGR
HSPA5	POLR2A
HSPA5	RAD21
HSPA5	RELA
HSPA5	REST
HSPA5	RUNX1
HSPA5	SMAD3
HSPA5	SMARCA4
HSPA5	SMARCB1
HSPA5	SMARCC1
HSPA5	SP1
HSPA5	SPI1
HSPA5	STAT3
HSPA5	SUPT5H
HSPA5	TBP
HSPA5	TCF12
HSPA5	TEAD1
HSPA5	TEAD4
HSPA5	YY1
NSDHL	NRF1
NSDHL	POLR2A
PGM1	CEBPA
PGM1	CEBPB
PGM1	EBF1
PIN1	CTCF
PIN1	EGR1
PIN1	YY1
VDAC1	EGR1
VDAC1	EP300
VDAC1	ESR1
VDAC1	ESRRA
VDAC1	FOS
VDAC1	FOSL2
VDAC1	FOXA1
VDAC1	FOXA2
VDAC1	GATA1
VDAC1	GATA2
VDAC1	HNF4A
VDAC1	HOXB13
VDAC1	JUN
VDAC1	MAX
VDAC1	BHLHE40
VDAC1	MYC
VDAC1	NR3C1
VDAC1	NRF1
VDAC1	POLR2A
VDAC1	RXRA
VDAC1	SMAD3
VDAC1	STAT3
VDAC1	TAL1
VDAC1	TEAD1
VDAC1	USF1
VDAC1	USF2
VDAC1	AR
